# Supplementary material for: N′-[(E)-1-(5-Bromo-2-hydroxy­phen­yl)ethyl­idene]benzohydrazide
Source: Acta Crystallogr Sect E Struct Rep Online. 2008 Nov 29;64(Pt 12):o2487. doi: 10.1107/S1600536808039755 (PMC2960030; doi:10.1107/S1600536808039755)
Supplement: Supplementary file 2 [file e-64-o2487-Isup2.hkl]

# 
# h,k,l, Fc-squared, Fo-squared, sigma(Fo-squared) and status flag 
# 
data_I
_shelx_title ' 123                    in  P21/c' 
_shelx_refln_list_code          4 
_shelx_F_calc_maximum      235.67 
_exptl_crystal_F_000       672.00 
_reflns_d_resolution_high  0.8394 
 
loop_ 
 _symmetry_equiv_pos_as_xyz 
 'x, y, z' 
 '-x, y+1/2, -z+1/2' 
 '-x, -y, -z' 
 'x, -y-1/2, z-1/2' 
 
_cell_length_a     7.3761 
_cell_length_b    28.2700 
_cell_length_c     8.6089 
_cell_angle_alpha  90.000 
_cell_angle_beta  116.928 
_cell_angle_gamma  90.000 
 
_shelx_F_squared_multiplier     1.000 
 
loop_ 
 _refln_index_h 
 _refln_index_k 
 _refln_index_l 
 _refln_F_squared_calc 
 _refln_F_squared_meas 
 _refln_F_squared_sigma 
 _refln_observed_status 
   2   0   0    10692.09     8626.13    322.55 o 
   3   0   0     1120.63      938.76     72.99 o 
   4   0   0     1009.93     1294.51     61.63 o 
   5   0   0      298.87      351.32     32.02 o 
   6   0   0      413.26      360.59     55.26 o 
   7   0   0        1.26      -16.55     26.86 o 
   1   1   0      798.21      948.11    103.16 o 
   2   1   0      902.24     1054.83     32.07 o 
   3   1   0       77.97       55.90     10.67 o 
   4   1   0       94.58      113.53     12.74 o 
   5   1   0       86.42       63.24     15.36 o 
   6   1   0       78.06       63.84     18.46 o 
   7   1   0       49.22       59.44     25.97 o 
   3   2   0    10722.61     9919.34    263.85 o 
   5   2   0     1033.47     1176.74     43.96 o 
   6   2   0       25.85       13.75     15.10 o 
   7   2   0       52.89       59.14     21.59 o 
   1   3   0     8614.61     8559.89    221.23 o 
   2   3   0      413.96      466.48     23.34 o 
   3   3   0       13.20       14.18      6.89 o 
   4   3   0        1.55      -11.49      8.01 o 
   5   3   0        1.40       13.85     12.53 o 
   6   3   0        5.34       17.68     15.75 o 
   7   3   0        0.89       28.19     19.16 o 
   2   4   0     6016.91     4677.44    101.60 o 
   3   4   0     1090.82      993.68     40.47 o 
   4   4   0      176.26      153.65     14.11 o 
   5   4   0      174.15      178.71     22.31 o 
   6   4   0      252.94      211.34     25.51 o 
   7   4   0       24.88       10.38     18.77 o 
   1   5   0      481.92      444.52     15.78 o 
   2   5   0       69.82       93.86      9.37 o 
   3   5   0       18.33       25.70      6.01 o 
   4   5   0      447.67      451.32     22.38 o 
   5   5   0        0.84      -17.26     11.51 o 
   6   5   0        5.00        9.20     15.48 o 
   7   5   0        0.16      -21.42     15.90 o 
   0   6   0    17062.62    20289.92    769.56 o 
   2   6   0     1368.65     1053.08     45.87 o 
   3   6   0     7403.95     7040.75    167.78 o 
   4   6   0       81.15       89.71     10.50 o 
   5   6   0      365.20      351.30     18.09 o 
   6   6   0      116.89      135.25     17.42 o 
   7   6   0        0.83       -5.92     17.54 o 
   1   7   0       97.74       76.07     13.21 o 
   2   7   0       87.72       65.37      6.27 o 
   3   7   0       64.29       79.34      8.46 o 
   4   7   0     1249.02     1337.49     39.45 o 
   5   7   0        2.73        1.36     10.34 o 
   6   7   0       12.58       -5.27     13.21 o 
   7   7   0        9.71       -7.26     18.58 o 
   0   8   0    11423.28    11410.38    439.57 o 
   1   8   0     2793.92     2600.21     66.98 o 
   2   8   0     2030.26     1838.08     44.60 o 
   3   8   0     2304.26     2361.02     60.98 o 
   5   8   0      634.23      671.50     27.43 o 
   6   8   0      117.44      108.74     16.75 o 
   7   8   0        6.14       -3.11     18.17 o 
   1   9   0     1350.22     1515.96     42.08 o 
   3   9   0      204.11      191.18     13.28 o 
   4   9   0       54.68       52.50     10.08 o 
   5   9   0       79.16       80.67     12.98 o 
   6   9   0       11.03       14.21     22.06 o 
   7   9   0        0.24      -16.36     17.75 o 
   0  10   0    15966.84    14849.42    571.52 o 
   1  10   0     1663.90     1929.12     66.09 o 
   2  10   0     1627.17     1356.31     35.03 o 
   3  10   0     1814.43     1939.08     58.48 o 
   4  10   0      606.92      485.57     23.88 o 
   5  10   0      201.27      225.79     17.24 o 
   6  10   0      205.94      251.30     25.29 o 
   7  10   0        7.50       17.74     19.05 o 
   1  11   0     2193.91     2422.27     72.92 o 
   2  11   0       13.87       -4.89      8.12 o 
   3  11   0        4.41        7.37      7.95 o 
   4  11   0        1.76       -0.62      9.80 o 
   5  11   0       36.92       33.02     15.76 o 
   6  11   0        2.94       -1.60     23.01 o 
   7  11   0        1.04      -14.23     24.05 o 
   1  12   0     1629.40     1997.39     62.54 o 
   2  12   0     2264.96     2093.04     57.96 o 
   3  12   0     4819.49     5020.56    138.80 o 
   4  12   0        1.42        9.52     12.15 o 
   5  12   0       71.85       89.63     19.55 o 
   6  12   0      149.25      168.83     25.87 o 
   7  12   0        2.96       34.11     25.01 o 
   1  13   0       19.10       14.40     12.03 o 
   2  13   0      224.17      149.75     12.41 o 
   3  13   0      155.51      156.40     13.14 o 
   4  13   0      191.23      252.11     29.17 o 
   5  13   0       41.58        6.66     15.97 o 
   6  13   0       66.93       59.01     21.73 o 
   7  13   0        0.45      -17.48     23.25 o 
   0  14   0    30598.57    32544.03   1242.17 o 
   1  14   0      198.50      224.86     17.03 o 
   2  14   0     3274.13     3145.84     94.12 o 
   3  14   0      855.18     1059.34     44.59 o 
   4  14   0       24.47       -5.18     13.29 o 
   5  14   0      594.48      636.18     37.90 o 
   6  14   0      186.19      171.87     25.91 o 
   7  14   0        0.86       44.61     26.17 o 
   1  15   0      374.81      416.14     23.13 o 
   2  15   0       17.32        6.41      9.78 o 
   3  15   0      304.53      264.38     29.58 o 
   4  15   0      163.81      141.73     19.23 o 
   5  15   0      116.58       61.99     26.88 o 
   6  15   0        0.93      -20.36     20.14 o 
   7  15   0        2.98       -9.17     27.82 o 
   0  16   0     2761.46     2700.36    192.42 o 
   1  16   0     2364.09     2653.85     82.92 o 
   2  16   0      702.26      682.21     44.78 o 
   3  16   0     3246.86     3001.90    103.33 o 
   4  16   0      197.63      155.46     46.21 o 
   5  16   0      458.02      506.80     45.65 o 
   6  16   0        2.03       10.67     21.17 o 
   1  17   0       51.11       83.29     34.08 o 
   2  17   0       15.32       15.84     13.07 o 
   3  17   0      121.99      168.75     23.23 o 
   4  17   0       50.90       45.53     17.54 o 
   5  17   0       44.44       40.44     29.75 o 
   6  17   0        8.19       -2.21     25.39 o 
   0  18   0     1776.72     1871.20    121.95 o 
   1  18   0      520.05      521.61     28.59 o 
   2  18   0     1304.47     1199.24     66.00 o 
   3  18   0      616.72      660.18     43.33 o 
   4  18   0      327.75      428.71     36.82 o 
   5  18   0       14.09      -25.25     29.49 o 
   6  18   0       48.20       88.16     34.21 o 
   1  19   0      555.17      561.46     30.24 o 
   2  19   0        5.84       31.21     16.39 o 
   3  19   0        1.01       16.20     17.56 o 
   4  19   0      132.62      149.61     26.45 o 
   5  19   0        1.07       10.33     21.72 o 
   6  19   0        5.70       34.56     27.82 o 
   0  20   0     3427.49     4432.50    189.49 o 
   1  20   0      227.58      194.14     20.51 o 
   2  20   0      646.55      673.30     44.38 o 
   3  20   0     2043.80     1991.40    201.15 o 
   4  20   0       99.70       88.11     24.81 o 
   5  20   0      141.47      129.06     30.29 o 
   6  20   0      106.51      108.98     33.78 o 
   1  21   0      102.66      102.36     20.18 o 
   2  21   0      296.32      282.92     30.86 o 
   3  21   0      209.92      165.63     56.62 o 
   4  21   0      528.42      401.34     38.78 o 
   5  21   0        2.34       24.59     25.76 o 
   6  21   0       15.05       75.25     31.28 o 
   0  22   0     2081.92     2663.20    125.04 o 
   1  22   0      812.22      740.05     49.35 o 
   2  22   0      777.69      885.03     55.06 o 
   3  22   0      534.81      463.26     39.60 o 
   4  22   0      164.39      220.48     33.14 o 
   5  22   0      174.33      233.80     37.34 o 
   1  23   0      253.21      262.32     33.54 o 
   2  23   0       12.72       37.65     22.28 o 
   3  23   0      806.51      817.05     86.70 o 
   4  23   0        1.20        0.90     21.91 o 
   5  23   0       52.08       63.56     30.95 o 
   0  24   0     2310.43     2629.91    169.13 o 
   1  24   0       30.66       50.85     23.01 o 
   2  24   0       68.59       85.15     25.92 o 
   3  24   0      237.87      208.75     32.65 o 
   4  24   0       91.03      101.31     39.77 o 
   5  24   0      104.61      138.07     35.41 o 
   1  25   0        4.62       12.88     23.02 o 
   2  25   0        6.10       -6.19     21.70 o 
   3  25   0        9.23       22.74     23.86 o 
   4  25   0       19.10       36.56     34.50 o 
   5  25   0       38.13        4.01     33.66 o 
   0  26   0      914.66      904.58     82.98 o 
   1  26   0      352.57      379.48     58.27 o 
   2  26   0      457.30      472.56     44.65 o 
   3  26   0      867.85      740.32     77.77 o 
   4  26   0        7.65       -5.67     27.43 o 
   1  27   0      228.32      218.61     34.61 o 
   2  27   0       83.53      126.60     37.38 o 
   3  27   0        8.58       32.69     28.63 o 
   4  27   0       77.51       49.36     64.99 o 
   0  28   0      337.35      372.44     56.33 o 
   1  28   0      426.91      477.66     45.32 o 
   2  28   0      122.25      173.59     34.41 o 
   3  28   0      275.44      262.48     59.30 o 
   4  28   0        0.49       -3.49     30.24 o 
   1  29   0      118.60       63.50     43.20 o 
   2  29   0       49.44       73.89     46.72 o 
   3  29   0      118.03      144.98     36.23 o 
   0  30   0      841.37     1088.52     96.30 o 
   1  30   0        8.61       12.88     25.91 o 
   2  30   0      197.82      210.07     78.61 o 
   3  30   0      173.71      239.78     53.45 o 
   1  31   0      122.92       72.39     86.01 o 
   2  31   0        0.53        7.71     27.83 o 
   3  31   0       18.48       -9.42     57.85 o 
   0  32   0      420.89      301.62     60.27 o 
   1  32   0      172.99      243.37     40.34 o 
   2  32   0       76.09       35.69     31.62 o 
   1  33   0       17.00       11.21     30.94 o 
  -8   1   1        0.78       14.57     23.52 o 
  -7   1   1      111.76      142.23     29.49 o 
  -6   1   1       51.12       27.10     16.10 o 
  -5   1   1      868.60      810.49     34.66 o 
  -4   1   1     1563.37     1648.68     52.71 o 
   1   1   1    22215.96    22535.98    586.13 o 
   4   1   1     2141.47     1867.75     58.53 o 
   5   1   1       44.05       65.74     21.37 o 
   6   1   1       45.12       27.95     16.83 o 
   7   1   1       16.23       36.12     21.29 o 
  -8   2   1        0.25       12.23     23.91 o 
  -7   2   1       20.43       33.36     19.59 o 
  -6   2   1      285.09      287.04     24.56 o 
  -5   2   1        0.13       -6.80     11.11 o 
  -4   2   1      341.76      364.82     19.76 o 
  -3   2   1      121.85      142.74     12.12 o 
  -2   2   1    20891.22    19206.66    579.55 o 
  -1   2   1      231.53      266.36     10.20 o 
   0   2   1     1778.78     2138.96     80.94 o 
   2   2   1        2.03        4.62      4.94 o 
   3   2   1        7.44       21.06      7.60 o 
   4   2   1      398.29      415.86     21.40 o 
   5   2   1       46.90       46.85     14.85 o 
   6   2   1        0.25       11.31     15.62 o 
   7   2   1       80.55      128.43     25.02 o 
  -8   3   1        3.04       20.72     27.28 o 
  -7   3   1       20.12        3.51     19.03 o 
  -6   3   1        4.63      -10.55     14.81 o 
  -5   3   1      224.13      236.07     19.52 o 
  -4   3   1     2134.88     1862.73     58.57 o 
  -2   3   1    54704.10    55961.63   2221.07 o 
   1   3   1     7523.07     8474.59    196.88 o 
   2   3   1     4894.98     5332.66    143.28 o 
   3   3   1     1041.96     1243.56     39.83 o 
   4   3   1     1481.96     1290.21     44.01 o 
   5   3   1       17.74       -3.96     12.29 o 
   6   3   1      251.07      293.94     25.19 o 
   7   3   1        3.00       24.74     20.36 o 
  -8   4   1        1.49      -21.17     21.25 o 
  -7   4   1        3.83      -11.05     18.66 o 
  -6   4   1      106.47       80.17     17.99 o 
  -5   4   1       29.44       12.43     11.91 o 
  -4   4   1      424.56      465.57     41.30 o 
  -3   4   1      174.16      224.32     16.40 o 
  -2   4   1      860.19      885.48     27.12 o 
  -1   4   1       49.22       50.86      4.87 o 
   0   4   1       44.97       57.48      7.02 o 
   2   4   1     1600.74     1527.68     44.91 o 
   3   4   1      487.19      487.25     35.21 o 
   4   4   1      408.85      391.46     21.26 o 
   5   4   1       19.12       12.13     17.30 o 
   6   4   1       67.22      100.01     29.46 o 
   7   4   1       31.70       42.16     16.24 o 
  -8   5   1        2.49       38.12     27.68 o 
  -7   5   1       28.78       34.91     16.02 o 
  -6   5   1        9.69      -16.01     14.69 o 
  -5   5   1      448.39      399.29     24.10 o 
  -4   5   1     1267.08     1140.40     35.63 o 
  -3   5   1     1611.86     1375.97     34.85 o 
   1   5   1    10914.47    10823.13    256.44 o 
   2   5   1      669.58      739.39     19.74 o 
   3   5   1     3421.65     3723.36    104.17 o 
   4   5   1      560.33      466.39     23.23 o 
   5   5   1        2.31       -7.96     12.60 o 
   6   5   1      106.51      121.05     18.88 o 
   7   5   1      296.87      302.60     30.98 o 
  -8   6   1        0.33      -25.92     25.01 o 
  -7   6   1        2.56        8.01     16.89 o 
  -6   6   1        4.27       17.18     13.35 o 
  -5   6   1      140.68      137.39     14.49 o 
  -4   6   1      184.87      205.89     12.61 o 
  -3   6   1       81.94       74.19      7.86 o 
  -2   6   1      111.03       85.64      8.33 o 
  -1   6   1       69.77       90.77      7.35 o 
   1   6   1     1118.14     1157.96     41.30 o 
   2   6   1      395.97      403.75     13.05 o 
   3   6   1     1325.66     1227.95     34.92 o 
   4   6   1      187.39      181.09     13.59 o 
   5   6   1        0.07        2.08     11.16 o 
   6   6   1        6.19       -0.44     12.98 o 
   7   6   1       13.00       -3.13     18.02 o 
  -8   7   1       47.38       68.02     28.74 o 
  -7   7   1       46.92       53.62     19.65 o 
  -6   7   1        5.86       -4.52     12.87 o 
  -5   7   1      208.54      229.32     16.92 o 
  -4   7   1     1387.03     1154.65     32.67 o 
  -3   7   1        5.16        7.35      5.60 o 
  -2   7   1     7491.72     8048.32    250.99 o 
  -1   7   1     4833.00     3881.78    123.12 o 
   0   7   1     2029.90     1662.31     48.49 o 
   1   7   1     6346.95     6189.31    148.72 o 
   2   7   1      761.40      738.60     31.69 o 
   3   7   1      861.53      813.36     23.80 o 
   4   7   1     1934.08     1889.35     52.72 o 
   5   7   1      182.38      197.58     16.62 o 
   6   7   1        4.37       24.59     14.82 o 
   7   7   1       10.44       -5.16     19.42 o 
  -7   8   1        0.11       -3.68     19.61 o 
  -6   8   1        0.03      -20.11     13.41 o 
  -5   8   1       65.47       52.95     14.91 o 
  -4   8   1       14.20       19.86      8.06 o 
  -3   8   1      412.39      458.40     19.84 o 
  -2   8   1      533.17      520.34     22.94 o 
  -1   8   1      630.13      611.14     46.08 o 
   0   8   1      921.20      756.49     25.37 o 
   1   8   1      449.25      380.04     22.04 o 
   2   8   1      420.78      420.14     15.60 o 
   3   8   1      161.16      164.40     10.25 o 
   4   8   1        3.34       -0.61      8.81 o 
   5   8   1       25.49       12.76     11.20 o 
   6   8   1       13.38       11.20     14.11 o 
   7   8   1       37.30       10.00     19.17 o 
  -7   9   1       48.99       83.15     22.54 o 
  -6   9   1       53.59       71.37     18.69 o 
  -5   9   1     1588.32     1729.20     51.82 o 
  -4   9   1      930.55      911.90     31.75 o 
  -3   9   1      236.67      209.78     22.16 o 
  -2   9   1     1402.12     1239.61     45.19 o 
  -1   9   1     1570.52     1732.91     59.49 o 
   0   9   1     1017.07     1339.36     36.32 o 
   1   9   1    13542.39    13131.28    312.30 o 
   2   9   1     2909.59     2700.93     68.93 o 
   3   9   1       48.16       35.89      9.00 o 
   4   9   1     1111.50     1096.30     34.72 o 
   5   9   1      104.35       94.33     16.90 o 
   6   9   1      115.89      169.22     26.86 o 
   7   9   1       52.39       41.36     21.18 o 
  -7  10   1        0.46      -14.33     18.64 o 
  -6  10   1       65.38       75.53     17.09 o 
  -5  10   1       18.78       17.96     11.80 o 
  -4  10   1        0.71        9.90     11.55 o 
  -3  10   1       20.20       12.93      8.42 o 
  -2  10   1       69.20       94.62     11.01 o 
  -1  10   1       11.52       46.00     22.41 o 
   0  10   1      844.20      740.07     22.77 o 
   2  10   1      873.45      916.59     27.64 o 
   3  10   1       90.84       89.64     10.34 o 
   4  10   1        0.52        2.60     10.27 o 
   5  10   1       12.63       18.31     12.07 o 
   6  10   1        0.76      -10.44     15.29 o 
   7  10   1       11.37       -6.29     18.57 o 
  -7  11   1       73.60       61.67     28.92 o 
  -6  11   1        7.53       11.34     20.98 o 
  -5  11   1       28.20       24.79     18.42 o 
  -4  11   1      735.60      561.47     30.72 o 
  -3  11   1        1.43       -9.81      7.78 o 
  -2  11   1    10942.81     9705.11    304.15 o 
  -1  11   1     4149.94     4578.85    147.98 o 
   1  11   1     3185.43     3015.84     76.21 o 
   2  11   1      885.85      651.75     46.82 o 
   3  11   1     1167.13      911.77     29.70 o 
   4  11   1     1326.99     1415.01     49.62 o 
   5  11   1       26.04       26.64     17.23 o 
   6  11   1       87.30      109.65     24.08 o 
  -7  12   1       12.89       -6.25     24.41 o 
  -6  12   1       32.91       55.22     40.23 o 
  -5  12   1      136.80      141.61     24.71 o 
  -4  12   1      144.90      151.79     22.74 o 
  -3  12   1      281.08      362.34     28.20 o 
  -2  12   1     1063.11      910.35     48.15 o 
  -1  12   1      819.88      850.00     35.58 o 
   2  12   1      435.41      430.72     19.86 o 
   3  12   1      314.35      365.33     17.42 o 
   5  12   1       21.97      -13.68     14.68 o 
   6  12   1       41.57       39.92     20.82 o 
  -7  13   1      116.94      133.64     34.44 o 
  -6  13   1       99.59       76.28     26.30 o 
  -5  13   1      722.70      844.96     53.55 o 
  -4  13   1      828.25      846.30     39.94 o 
  -3  13   1        1.57       -6.91     17.48 o 
  -2  13   1     5177.13     4174.48    137.72 o 
  -1  13   1     9045.45     9714.64    305.22 o 
   0  13   1      572.04      771.48     26.13 o 
   1  13   1     5644.96     5281.24    130.12 o 
   2  13   1     1142.05      861.13     33.68 o 
   3  13   1      254.48      197.66     14.03 o 
   4  13   1      394.86      435.85     28.23 o 
   5  13   1       40.29       14.43     16.83 o 
   6  13   1       44.15       95.97     24.45 o 
  -7  14   1       19.19      -12.85     27.06 o 
  -6  14   1       27.45       40.97     50.18 o 
  -5  14   1       51.59       53.19     28.65 o 
  -4  14   1        0.57        8.71     13.88 o 
  -3  14   1       79.41       99.93     15.72 o 
  -2  14   1      240.75      175.88     16.97 o 
  -1  14   1        0.85      -10.30      9.24 o 
   0  14   1      116.92       97.75     11.53 o 
   2  14   1      297.50      305.81     15.05 o 
   3  14   1       10.87        5.88     10.84 o 
   4  14   1      119.12      151.03     20.43 o 
   5  14   1       16.52       22.52     18.13 o 
   6  14   1        8.42       18.12     20.94 o 
  -7  15   1        9.21       35.16     29.20 o 
  -6  15   1      225.58      269.28     35.47 o 
  -5  15   1      318.93      369.72     46.44 o 
  -4  15   1     1052.76      937.93     43.79 o 
  -3  15   1       60.87       60.49     14.46 o 
  -2  15   1     1028.96      817.50     37.55 o 
  -1  15   1     2238.22     2312.00    139.81 o 
   0  15   1     1467.16     1845.62     78.37 o 
   1  15   1     5767.06     5404.46    133.91 o 
   2  15   1      582.22      480.37     27.17 o 
   3  15   1      829.78      692.03     30.29 o 
   4  15   1     1438.96     1421.90     70.91 o 
   5  15   1        2.13        9.59     17.64 o 
   6  15   1       54.90       75.90     23.03 o 
  -7  16   1        5.95       33.12     30.28 o 
  -6  16   1      130.60      153.37     30.91 o 
  -5  16   1       51.43       56.73     32.95 o 
  -4  16   1       19.85       39.62     16.62 o 
  -3  16   1      248.09      270.35     22.52 o 
  -2  16   1     1039.36     1151.73     48.12 o 
  -1  16   1       40.15      104.56     36.09 o 
   2  16   1      170.17      154.06     15.28 o 
   3  16   1        2.87       -3.55     13.67 o 
   4  16   1      596.10      649.90     46.91 o 
   5  16   1        6.74       21.47     18.61 o 
   6  16   1       20.94        2.55     22.88 o 
  -7  17   1       47.98      106.66     45.17 o 
  -6  17   1       42.82       36.14     25.48 o 
  -5  17   1       52.55       41.50     21.76 o 
  -4  17   1      619.96      576.61     34.75 o 
  -3  17   1       68.15       79.68     16.97 o 
  -2  17   1     4851.24     4512.08    177.81 o 
  -1  17   1     1058.53      997.49     91.42 o 
   0  17   1      245.05      241.19     17.51 o 
   1  17   1     4914.76     4526.62    115.02 o 
   2  17   1      749.02      649.78     29.27 o 
   3  17   1      742.97      771.39     33.82 o 
   4  17   1      736.24      724.95     39.41 o 
   5  17   1       95.98       60.31     22.16 o 
   6  17   1       56.37       55.75     23.76 o 
  -6  18   1      122.69      126.69     31.18 o 
  -5  18   1       69.27       36.28     22.74 o 
  -4  18   1        0.35       12.56     16.08 o 
  -3  18   1        3.58       17.50     13.99 o 
  -2  18   1      472.31      528.88     31.58 o 
  -1  18   1      102.63      109.45     18.09 o 
   0  18   1     1142.76     1021.13     38.78 o 
   1  18   1       81.42      164.37     54.35 o 
   2  18   1      327.47      282.15     20.48 o 
   3  18   1      403.74      324.58     23.00 o 
   4  18   1      208.61      132.56     21.83 o 
   5  18   1       18.24       34.10     20.24 o 
   6  18   1       10.08        4.21     22.42 o 
  -6  19   1       52.22       24.31     27.54 o 
  -5  19   1       37.06       78.12     27.94 o 
  -4  19   1      688.06      804.56     43.62 o 
  -3  19   1      313.59      322.25     28.14 o 
  -2  19   1     1403.15     1329.75     56.36 o 
  -1  19   1     1265.42     1218.18     73.78 o 
   0  19   1      310.84      338.79     21.35 o 
   1  19   1     2919.98     2636.39     96.40 o 
   2  19   1      970.63      903.06     37.41 o 
   3  19   1      734.29      821.30     36.45 o 
   4  19   1       98.96      103.90     20.55 o 
   5  19   1       20.23       41.10     25.88 o 
   6  19   1       13.34       28.66     25.15 o 
  -6  20   1       29.91       61.85     30.46 o 
  -5  20   1      360.21      511.72     96.94 o 
  -4  20   1        1.04       -7.45     16.75 o 
  -3  20   1       78.65       70.60     18.33 o 
  -2  20   1        0.47      -17.31     13.20 o 
  -1  20   1       40.59       57.78     17.22 o 
   0  20   1       12.64       18.67     18.63 o 
   1  20   1        2.22      105.54     45.39 o 
   2  20   1        3.73       17.33     13.58 o 
   3  20   1     1209.79     1265.87     48.49 o 
   4  20   1       39.83       64.70     20.27 o 
   5  20   1       28.23       55.02     23.10 o 
  -6  21   1        4.76      -19.07     25.92 o 
  -5  21   1      218.05      232.54     34.45 o 
  -4  21   1       68.07       48.01     21.48 o 
  -3  21   1        4.59       17.07     16.78 o 
  -2  21   1     1502.38     1435.98     62.06 o 
  -1  21   1     1098.13     1048.48     49.56 o 
   0  21   1      354.92      352.32     36.37 o 
   1  21   1     1008.47     1099.57     51.21 o 
   2  21   1        9.34       27.08     16.49 o 
   3  21   1      255.42      288.18     32.32 o 
   4  21   1      627.75      650.29     42.59 o 
   5  21   1       45.08       -4.69     31.38 o 
  -6  22   1        0.11        9.23     31.63 o 
  -5  22   1       50.38       20.13     25.00 o 
  -4  22   1       15.78       22.20     27.11 o 
  -3  22   1       36.15       11.65     21.34 o 
  -2  22   1      159.21      193.28     28.43 o 
  -1  22   1      215.66      155.23     44.89 o 
   0  22   1      111.29      102.75     20.54 o 
   2  22   1        9.08      -14.90     15.96 o 
   3  22   1       16.85       16.15     18.76 o 
   4  22   1       49.25       38.22     21.48 o 
   5  22   1       10.02        5.42     22.21 o 
  -6  23   1        9.88       43.30     30.62 o 
  -5  23   1      596.78      613.49    135.04 o 
  -4  23   1      529.97      498.69     54.46 o 
  -3  23   1        6.94       -6.98     17.37 o 
  -2  23   1     1021.45     1001.21     56.53 o 
  -1  23   1      848.26      724.56     61.05 o 
   0  23   1       58.33       42.56     18.67 o 
   1  23   1     1827.75     1651.82     73.24 o 
   2  23   1     1079.47     1008.87     51.52 o 
   3  23   1       49.67       -8.77     26.97 o 
   4  23   1      466.33      524.35     45.87 o 
   5  23   1       62.41       15.24     30.06 o 
  -5  24   1        0.42       55.17     30.49 o 
  -4  24   1        0.82       16.81     25.29 o 
  -3  24   1      159.53      137.58     33.98 o 
  -2  24   1        8.38       13.11     18.01 o 
  -1  24   1       16.89       19.68     18.99 o 
   0  24   1      190.23      233.69     29.06 o 
   1  24   1      100.37      120.37     29.62 o 
   2  24   1      353.32      312.06     35.89 o 
   3  24   1      201.05      117.48     27.80 o 
   4  24   1        2.51      -13.31     23.35 o 
   5  24   1       21.48       71.40     33.12 o 
  -5  25   1        2.61        5.68     26.61 o 
  -4  25   1       55.43       40.69     28.25 o 
  -3  25   1      106.48       75.64     23.49 o 
  -2  25   1      494.39      475.75     37.07 o 
  -1  25   1     1309.50     1342.50     62.27 o 
   0  25   1      312.93      379.40     32.64 o 
   1  25   1     1065.73      987.92     52.23 o 
   2  25   1      141.28      158.72     27.80 o 
   3  25   1      155.13      185.82     33.43 o 
   4  25   1      130.10      150.41     76.44 o 
  -5  26   1      239.77      318.86     43.49 o 
  -4  26   1       19.36      -13.22     26.03 o 
  -3  26   1       41.94       34.24     21.85 o 
  -2  26   1        0.37       35.14     21.63 o 
  -1  26   1       14.34       23.23     27.58 o 
   0  26   1       76.79       79.41     26.60 o 
   1  26   1      121.25      145.14     26.59 o 
   2  26   1      225.22      190.98     28.31 o 
   3  26   1      167.74      182.68     34.04 o 
   4  26   1      222.24      293.31    122.68 o 
  -5  27   1       32.85       39.31     31.06 o 
  -4  27   1       87.83       77.89     33.72 o 
  -3  27   1        0.45       -4.00     25.99 o 
  -2  27   1      888.92      972.33     54.13 o 
  -1  27   1       15.88       42.43     21.39 o 
   0  27   1       71.54      102.42     23.92 o 
   1  27   1      527.37      552.80     40.58 o 
   2  27   1      177.72      136.51     39.41 o 
   3  27   1      179.11      134.22     33.46 o 
   4  27   1      140.32       79.27     60.50 o 
  -4  28   1        0.93       11.77     28.67 o 
  -3  28   1       22.31       -1.41     26.28 o 
  -2  28   1       33.58       54.45     24.32 o 
  -1  28   1      146.13      138.14     26.61 o 
   0  28   1       55.49       79.73     23.57 o 
   1  28   1       40.82       49.68     24.29 o 
   2  28   1      105.44       53.57     29.23 o 
   3  28   1       13.35       36.14     29.18 o 
  -4  29   1      193.77      244.18     44.95 o 
  -3  29   1       13.15      -25.18     27.07 o 
  -2  29   1      311.31      309.24     69.20 o 
  -1  29   1      529.34      596.09     43.03 o 
   0  29   1       12.08        3.67     20.56 o 
   1  29   1      681.52      683.64     54.72 o 
   2  29   1      165.60      166.19     34.43 o 
   3  29   1       83.84      134.77     62.63 o 
  -3  30   1       70.71      139.96     35.47 o 
  -2  30   1       44.68       42.60     28.19 o 
  -1  30   1       61.58       96.97     29.18 o 
   0  30   1       73.03       85.80     30.79 o 
   1  30   1        1.58       19.19     28.05 o 
   2  30   1      117.98      147.90     34.37 o 
   3  30   1        0.13       11.90     30.58 o 
  -3  31   1        5.30      -24.15     27.79 o 
  -2  31   1      186.29      166.99     37.54 o 
  -1  31   1      522.86      529.64     70.04 o 
   0  31   1       69.17       69.07     29.00 o 
   1  31   1      393.16      446.49     47.12 o 
   2  31   1       39.14       25.82     28.96 o 
  -2  32   1       34.25       89.91     32.35 o 
  -1  32   1        6.85       31.38     35.47 o 
   0  32   1      108.71      107.45     32.02 o 
   1  32   1       32.16       25.65     28.77 o 
  -1  33   1       40.09       79.12     32.40 o 
   0  33   1       31.81       83.16     57.69 o 
  -8   0   2       70.27       92.22     48.70 o 
  -7   0   2       14.99       43.14     32.79 o 
  -6   0   2      262.09      318.50     45.85 o 
  -5   0   2       17.63       66.87     22.25 o 
  -2   0   2    55538.23    64670.94   3352.88 o 
   0   0   2    16005.47    14088.47    519.93 o 
   1   0   2     1444.42     1786.64     70.93 o 
   3   0   2      339.12      427.59     27.90 o 
   4   0   2      226.58      302.67     27.48 o 
   5   0   2       18.62       16.00     19.76 o 
   6   0   2       87.85       62.58     26.48 o 
  -8   1   2       44.57       44.55     29.58 o 
  -7   1   2       36.16       37.44     24.37 o 
  -6   1   2       66.65       61.03     21.07 o 
  -5   1   2       60.67       36.17     14.37 o 
  -4   1   2      482.35      544.09     24.43 o 
  -3   1   2      187.62      174.23     15.34 o 
  -2   1   2     3102.47     2739.97    105.78 o 
  -1   1   2      108.96      126.33      7.40 o 
   0   1   2     2216.80     2240.77     70.32 o 
   1   1   2       43.28       46.67      5.06 o 
   2   1   2      176.15      197.31     24.22 o 
   3   1   2      145.76      145.96     12.31 o 
   4   1   2        0.09       11.97     10.24 o 
   5   1   2       85.85       65.15     16.03 o 
   6   1   2        0.04        1.95     17.12 o 
  -8   2   2        0.80        6.62     28.48 o 
  -7   2   2        4.37      -29.47     19.65 o 
  -6   2   2      328.42      350.70     32.82 o 
  -5   2   2      341.54      383.31     30.20 o 
   0   2   2     2536.15     2322.60     73.08 o 
   1   2   2       15.70       51.60     11.54 o 
   2   2   2     5874.15     4412.10    119.98 o 
   3   2   2     1450.28     1677.04     51.66 o 
   4   2   2      679.51      652.04     28.15 o 
   5   2   2     1156.32     1185.43     45.27 o 
   6   2   2       17.13       24.75     17.49 o 
  -8   3   2        0.51       35.60     30.75 o 
  -7   3   2        1.51      -18.11     20.25 o 
  -6   3   2        5.56       -5.44     17.78 o 
  -5   3   2      129.75       95.53     18.91 o 
  -4   3   2        0.24       15.74      9.17 o 
  -3   3   2     3280.13     3485.56    112.51 o 
  -2   3   2     3297.37     3444.71     92.85 o 
  -1   3   2     1902.71     1989.88     54.41 o 
   0   3   2      611.35      672.13     20.16 o 
   1   3   2     1524.05     1459.90     41.82 o 
   2   3   2      951.37      975.36     31.33 o 
   3   3   2        9.07        2.66      7.92 o 
   4   3   2       26.91       34.36     11.22 o 
   5   3   2       65.51       83.81     16.22 o 
   6   3   2       87.85       75.60     20.10 o 
  -8   4   2        1.21       -6.34     20.99 o 
  -7   4   2       47.41       43.06     36.77 o 
  -6   4   2      116.13      110.61     24.15 o 
  -5   4   2       13.43       -4.90     12.51 o 
  -4   4   2     1652.03     1953.89     67.94 o 
  -1   4   2    17713.13    20328.75    478.92 o 
   0   4   2     7901.53     7747.94    203.88 o 
   1   4   2     5169.95     5799.94    125.68 o 
   2   4   2     9491.63     8502.38    204.10 o 
   3   4   2      572.68      640.19     25.56 o 
   4   4   2      127.21      156.66     15.56 o 
   5   4   2      280.24      295.36     31.12 o 
   6   4   2        1.21       -7.67     16.75 o 
  -8   5   2        1.95      -31.04     23.21 o 
  -7   5   2        1.55       18.60     19.39 o 
  -6   5   2      180.47      146.38     17.19 o 
  -5   5   2       15.61       25.65     10.63 o 
  -4   5   2      994.66      913.30     31.25 o 
  -3   5   2      284.29      281.74     13.30 o 
  -2   5   2     1157.98     1172.59     40.69 o 
   0   5   2       81.04       83.51      5.65 o 
   1   5   2        2.41      150.54     57.61 o 
   2   5   2      250.38      253.91     10.32 o 
   3   5   2        1.23       -1.47      8.86 o 
   4   5   2       76.25       74.97     12.86 o 
   5   5   2       23.26       23.19     14.81 o 
   6   5   2       22.83       56.28     16.31 o 
  -8   6   2        2.41      -14.76     23.34 o 
  -7   6   2       19.29       30.93     20.47 o 
  -6   6   2       90.50      113.43     18.51 o 
  -5   6   2      132.83      181.10     17.80 o 
  -4   6   2     2518.14     2993.47     85.24 o 
  -1   6   2     5677.60     6461.63    201.10 o 
   0   6   2     7930.86     8261.84    197.10 o 
   1   6   2       62.18       67.35      7.05 o 
   2   6   2     2181.52     1805.11     42.85 o 
   3   6   2      650.35      639.58     22.28 o 
   4   6   2      202.22      187.40     14.28 o 
   5   6   2      200.73      267.27     18.56 o 
   6   6   2      170.22      125.81     18.53 o 
  -8   7   2        0.29        3.33     25.64 o 
  -7   7   2        7.27        7.09     20.05 o 
  -6   7   2       99.67       96.07     18.65 o 
  -5   7   2       33.10       33.08     13.38 o 
  -4   7   2      145.83      198.33     13.66 o 
  -3   7   2        2.90       11.20      7.38 o 
  -2   7   2      639.48      693.79     27.07 o 
  -1   7   2      228.06      224.09     22.64 o 
   0   7   2      100.25      106.78      7.02 o 
   1   7   2     3171.64     3560.55     87.62 o 
   2   7   2     2598.64     2742.74     69.80 o 
   3   7   2        0.51        6.18      7.30 o 
   4   7   2       93.12      123.87     14.12 o 
   5   7   2       20.33       13.47     12.54 o 
   6   7   2        5.68       10.80     14.73 o 
  -8   8   2        0.06      -18.80     23.88 o 
  -7   8   2        0.40        6.83     19.32 o 
  -6   8   2      255.13      270.82     25.45 o 
  -5   8   2       20.88       -2.24     11.21 o 
  -4   8   2      641.79      812.30     29.73 o 
  -3   8   2     1213.41     1111.96     41.85 o 
  -2   8   2      185.12      207.27     13.04 o 
  -1   8   2     1561.95     1549.90     53.01 o 
   0   8   2     4576.21     4956.28    120.76 o 
   1   8   2      697.06      578.14     20.23 o 
   2   8   2     5403.26     5397.67    132.21 o 
   3   8   2      546.63      528.46     28.42 o 
   4   8   2      125.99      157.57     13.76 o 
   5   8   2      485.84      509.89     24.85 o 
   6   8   2      124.25       78.96     31.69 o 
  -8   9   2        0.74       13.16     40.52 o 
  -7   9   2       12.12       25.25     19.29 o 
  -6   9   2       15.32       29.45     16.71 o 
  -5   9   2       16.84       47.00     18.47 o 
  -4   9   2      129.86      115.15     14.53 o 
  -3   9   2       44.03       51.96      9.93 o 
  -2   9   2      227.96      262.81     16.29 o 
   0   9   2       15.74       12.65      4.99 o 
   1   9   2     3136.20     3049.12     76.38 o 
   2   9   2      943.26      956.05     28.56 o 
   3   9   2        6.09       -3.58      8.87 o 
   4   9   2       21.63       11.29      9.84 o 
   5   9   2        0.76       19.37     12.26 o 
   6   9   2       50.95       48.98     23.71 o 
  -8  10   2        0.42        9.83     30.43 o 
  -7  10   2       65.80       51.66     20.92 o 
  -6  10   2      367.48      336.84     27.08 o 
  -5  10   2       59.99       88.39     16.56 o 
  -4  10   2     1114.65     1162.68     46.80 o 
  -3  10   2     3659.52     3841.68    125.68 o 
  -1  10   2     7228.66     6067.74    191.68 o 
   0  10   2     1218.83     1220.30     37.67 o 
   1  10   2      649.90      529.96     18.25 o 
   2  10   2     1598.86     1522.74     42.16 o 
   3  10   2     1113.76      996.59     35.73 o 
   4  10   2       92.05      120.04     15.51 o 
   5  10   2      265.29      247.16     22.50 o 
   6  10   2       13.11       16.62     26.23 o 
  -8  11   2       11.22      -14.72     29.61 o 
  -7  11   2        4.99       -1.71     25.49 o 
  -6  11   2        2.22       -3.06     21.37 o 
  -5  11   2        2.00      -10.66     12.21 o 
  -4  11   2      416.96      387.88     24.23 o 
  -3  11   2      893.24     1015.48     40.50 o 
  -2  11   2     1105.20     1062.70     40.48 o 
  -1  11   2       96.02       56.20     12.50 o 
   0  11   2      725.08      891.65     27.01 o 
   2  11   2       91.96      106.18      9.82 o 
   3  11   2      190.88      161.74     19.08 o 
   4  11   2       13.62       32.85     12.93 o 
   5  11   2      106.25      165.61     19.73 o 
   6  11   2        0.99        1.71     25.79 o 
  -7  12   2      152.10      187.56     43.43 o 
  -6  12   2       88.62       57.38     23.71 o 
  -5  12   2       19.11       48.39     16.35 o 
  -4  12   2      368.35      392.27     25.33 o 
  -3  12   2     2169.34     2323.89     81.13 o 
  -1  12   2     5956.54     5139.36    165.41 o 
   0  12   2     4072.04     4126.54    103.19 o 
   2  12   2     2786.21     2763.09     71.78 o 
   3  12   2      440.33      372.00     20.18 o 
   4  12   2      300.77      367.06     22.72 o 
   5  12   2      282.43      300.33     32.00 o 
   6  12   2        0.23       13.67     27.53 o 
  -7  13   2       34.31       78.80     28.24 o 
  -6  13   2       33.78       23.17     22.38 o 
  -5  13   2       22.94       38.07     16.67 o 
  -4  13   2       75.21       81.33     17.98 o 
  -3  13   2      176.36      150.73     16.07 o 
  -2  13   2       80.96       59.54     11.12 o 
   1  13   2      376.12      318.86     14.62 o 
   2  13   2      135.82      169.85     12.27 o 
   3  13   2      385.38      302.03     18.70 o 
   4  13   2        0.33       -3.57     12.20 o 
   5  13   2       22.65       49.21     19.39 o 
   6  13   2        2.84        1.51     28.17 o 
  -7  14   2       10.67       91.84     35.15 o 
  -6  14   2       31.37       52.34     23.82 o 
  -5  14   2        3.23       10.89     15.11 o 
  -4  14   2      286.95      294.70     23.56 o 
  -3  14   2     1550.86     1564.01     59.74 o 
  -2  14   2     2077.99     1883.03     77.74 o 
  -1  14   2     4671.99     4285.55    141.36 o 
   0  14   2     3384.67     3459.52     88.49 o 
   2  14   2     2296.19     2391.32     67.67 o 
   3  14   2      760.56      698.77     29.65 o 
   4  14   2       78.25      129.26     20.89 o 
   5  14   2       68.04       94.64     27.32 o 
   6  14   2       23.73       41.44     29.73 o 
  -7  15   2       33.40       -3.65     24.94 o 
  -6  15   2       10.67       48.39     23.32 o 
  -5  15   2        7.99       12.99     17.23 o 
  -4  15   2      123.55      108.37     17.97 o 
  -3  15   2       56.18       54.40     19.80 o 
  -2  15   2      293.63      216.97     22.74 o 
  -1  15   2       77.77      276.61     83.88 o 
   0  15   2      492.66      579.97     21.85 o 
   1  15   2       49.85       40.78      8.82 o 
   2  15   2       41.41       20.58      9.29 o 
   3  15   2      177.33      135.48     17.61 o 
   4  15   2        5.22       -1.54     15.31 o 
   5  15   2       18.93        7.44     22.64 o 
   6  15   2       11.65      -18.23     28.40 o 
  -7  16   2       15.76       57.81     29.12 o 
  -6  16   2      294.62      297.60     36.62 o 
  -5  16   2      173.66      178.64     28.47 o 
  -4  16   2      869.16      863.78     61.29 o 
  -3  16   2     2197.75     2094.38     77.22 o 
  -2  16   2      295.81      279.61     21.24 o 
  -1  16   2     1648.85     1490.25     58.27 o 
   0  16   2     2587.06     2537.27     67.87 o 
   2  16   2     2010.10     1927.06     54.37 o 
   3  16   2      216.45      189.38     20.36 o 
   4  16   2      210.10      256.03     28.66 o 
   5  16   2      411.71      443.09     44.02 o 
  -7  17   2       16.61       13.83     28.91 o 
  -6  17   2       30.46       49.58     25.77 o 
  -5  17   2       29.68       36.90     18.51 o 
  -4  17   2       26.21       -4.60     33.08 o 
  -3  17   2      140.32      140.51     19.23 o 
  -2  17   2       42.38       58.38     14.04 o 
   0  17   2       48.73       53.31      9.75 o 
   1  17   2      614.84      604.98     23.87 o 
   2  17   2      362.64      381.15     22.30 o 
   3  17   2        9.69       -7.80     13.30 o 
   4  17   2        6.48       21.67     17.42 o 
   5  17   2        1.45       21.88     26.09 o 
  -7  18   2       68.94       70.36     40.87 o 
  -6  18   2        5.31        0.35     23.22 o 
  -5  18   2        0.19       22.67     18.43 o 
  -4  18   2      302.19      355.92     28.81 o 
  -3  18   2      806.41      759.91     38.83 o 
  -2  18   2       74.77       80.90     16.79 o 
  -1  18   2     2901.63     2842.23    101.32 o 
   0  18   2     1971.36     2060.90     57.92 o 
   1  18   2     2020.77     1828.31     54.56 o 
   2  18   2     4642.09     4100.02    157.37 o 
   3  18   2      159.12      186.25     21.64 o 
   4  18   2      147.19      212.40     24.73 o 
   5  18   2      130.75      163.16     50.22 o 
  -7  19   2        7.86       32.29     48.41 o 
  -6  19   2      106.47      164.15     31.92 o 
  -5  19   2       51.75       85.58     22.33 o 
  -4  19   2        6.37       -9.52     21.92 o 
  -3  19   2       19.47        4.63     14.80 o 
  -2  19   2       64.98       63.76     16.31 o 
  -1  19   2       41.64       91.36     26.91 o 
   0  19   2      222.87      198.70     19.27 o 
   1  19   2       95.57      163.38     23.34 o 
   2  19   2      434.60      496.03     26.88 o 
   3  19   2      116.57       91.29     18.98 o 
   4  19   2        4.46        5.62     17.69 o 
   5  19   2       40.69       45.27     29.04 o 
  -6  20   2       79.63       61.03     27.91 o 
  -5  20   2      114.76      125.37     24.88 o 
  -4  20   2      440.77      473.90     34.29 o 
  -3  20   2      435.46      445.90     31.35 o 
  -2  20   2       28.51       15.91     19.41 o 
  -1  20   2     2105.37     1949.87     99.43 o 
   0  20   2     1157.06     1258.98     60.63 o 
   1  20   2        8.72        0.02     12.05 o 
   2  20   2      417.71      375.98     24.31 o 
   3  20   2      485.86      456.56     55.19 o 
   4  20   2       40.14       72.98     44.69 o 
   5  20   2       71.26      104.17     34.20 o 
  -6  21   2       21.87      -34.05     24.43 o 
  -5  21   2        8.96        9.20     21.17 o 
  -4  21   2      176.47      258.81     47.71 o 
  -3  21   2        3.97        1.83     15.35 o 
  -2  21   2      511.63      465.70     32.22 o 
  -1  21   2       17.00       20.83     17.50 o 
   0  21   2       38.51       26.37     16.93 o 
   1  21   2     1714.68     1551.52     63.56 o 
   2  21   2      864.71      679.56     33.16 o 
   3  21   2       27.01        9.99     16.48 o 
   4  21   2       63.78       92.98     28.95 o 
   5  21   2       73.76       34.51     31.09 o 
  -6  22   2       81.57      118.56     33.47 o 
  -5  22   2       82.20       70.61     31.64 o 
  -4  22   2      120.96      168.70     26.52 o 
  -3  22   2      923.27      933.44     69.83 o 
  -2  22   2        2.42       -0.97     15.08 o 
  -1  22   2      784.26      771.87     82.01 o 
   0  22   2     1579.42     1689.00    129.31 o 
   1  22   2       16.22       31.14     26.81 o 
   2  22   2      632.41      615.16     32.36 o 
   3  22   2       91.14       88.07     26.10 o 
   4  22   2       30.76       82.27     30.27 o 
  -6  23   2        0.20       26.65     28.85 o 
  -5  23   2       14.78      -27.59     31.98 o 
  -4  23   2       36.09       11.85     22.63 o 
  -3  23   2        3.71      -23.79     15.86 o 
  -2  23   2        2.60      -19.11     23.62 o 
  -1  23   2      118.52      191.37     41.27 o 
   0  23   2       41.97       -3.84     16.64 o 
   1  23   2     1762.71     1736.84    108.91 o 
   2  23   2      527.54      582.58     32.15 o 
   3  23   2       25.99       31.77     19.81 o 
   4  23   2       12.29        7.14     26.59 o 
  -6  24   2       38.03       10.21     44.20 o 
  -5  24   2        9.51       -7.28     23.01 o 
  -4  24   2      295.46      312.96     46.59 o 
  -3  24   2      312.63      318.24     31.76 o 
  -2  24   2        0.91       17.53     18.92 o 
  -1  24   2     1269.32     1176.25    138.03 o 
   0  24   2       66.89       86.71     21.48 o 
   1  24   2      231.30      263.59     29.60 o 
   2  24   2      440.69      450.94     35.25 o 
   3  24   2      539.81      472.52     35.59 o 
   4  24   2       18.31       61.53     31.53 o 
  -5  25   2       43.28       22.98     25.35 o 
  -4  25   2      129.30      189.11     32.38 o 
  -3  25   2      226.16      220.73     28.61 o 
  -2  25   2      179.12      173.95     29.80 o 
  -1  25   2       98.74      187.85     39.89 o 
   0  25   2      284.11      226.28     27.04 o 
   1  25   2       60.10       74.46     22.33 o 
   2  25   2       40.47       39.25     21.63 o 
   3  25   2       97.85       97.73     24.41 o 
   4  25   2        7.19      -15.08     51.67 o 
  -5  26   2       23.57       24.54     29.67 o 
  -4  26   2       49.75       -0.40     39.87 o 
  -3  26   2      162.55      172.03     32.26 o 
  -2  26   2       16.99       25.71     20.61 o 
  -1  26   2      333.26      327.61     31.86 o 
   0  26   2     1091.67     1190.60     77.35 o 
   1  26   2        8.25       27.51     21.54 o 
   2  26   2      576.57      594.01     41.20 o 
   3  26   2       26.63       59.56     44.30 o 
  -5  27   2       15.88       18.27     26.41 o 
  -4  27   2       12.93       46.40     27.18 o 
  -3  27   2        1.06       -0.33     32.85 o 
  -2  27   2        5.76      -10.97     20.11 o 
  -1  27   2      178.44      200.00     28.21 o 
   0  27   2       83.67       71.68     22.46 o 
   1  27   2       23.43       -8.56     20.42 o 
   2  27   2       48.18       21.27     21.91 o 
   3  27   2      258.83      339.27     64.99 o 
  -4  28   2      117.81      102.50     29.13 o 
  -3  28   2      568.12      468.96     42.40 o 
  -2  28   2       59.56       61.47     29.99 o 
  -1  28   2      442.90      437.98     58.94 o 
   0  28   2      157.29      230.08     29.45 o 
   1  28   2        2.20        3.92     22.26 o 
   2  28   2      379.10      382.72     41.49 o 
   3  28   2      230.83      201.00     61.05 o 
  -4  29   2       28.03       36.38     38.02 o 
  -3  29   2       49.15       11.16     23.77 o 
  -2  29   2      161.90      150.68     27.73 o 
  -1  29   2       26.91       49.19     24.44 o 
   0  29   2       70.16       56.93     23.92 o 
   1  29   2       31.06       32.82     24.11 o 
   2  29   2       10.74       40.17     24.61 o 
  -3  30   2        4.88      -11.82     23.47 o 
  -2  30   2        7.19       12.16     23.69 o 
  -1  30   2      499.01      442.74     39.20 o 
   0  30   2      693.06      844.42     51.13 o 
   1  30   2       25.05       18.34     24.25 o 
   2  30   2      304.15      313.47    100.24 o 
  -3  31   2        9.42       15.91     25.40 o 
  -2  31   2       56.03       62.64     26.90 o 
  -1  31   2       38.83       73.14     32.93 o 
   0  31   2       71.32       79.89     25.46 o 
   1  31   2       43.48       55.12     25.33 o 
  -2  32   2        0.88      -24.01     23.50 o 
  -1  32   2      152.85      191.29     32.00 o 
   0  32   2      174.65      224.62     31.94 o 
   1  32   2       29.99       58.78     26.71 o 
  -1  33   2        0.12      -12.61     29.63 o 
  -8   1   3       20.83       68.92     28.91 o 
  -7   1   3       40.12       16.82     20.88 o 
  -6   1   3       29.61       17.34     16.86 o 
  -1   1   3      144.65      164.36     13.40 o 
   0   1   3     5096.27     3820.53    102.36 o 
   1   1   3     4371.41     5147.70    138.17 o 
   2   1   3      241.17      318.40     15.39 o 
   3   1   3     2338.39     2226.61     66.94 o 
   4   1   3        3.86       -0.79     11.06 o 
   5   1   3       11.81        2.27     17.41 o 
   6   1   3       42.84       91.85     32.08 o 
  -8   2   3       58.18       26.06     27.09 o 
  -7   2   3        6.12       15.24     21.49 o 
  -6   2   3       25.37       25.17     17.78 o 
  -5   2   3       64.27       48.50     11.21 o 
  -4   2   3     6000.58     5777.91    183.76 o 
  -3   2   3       42.13       43.40      6.71 o 
  -2   2   3      400.13      481.80     16.38 o 
  -1   2   3      205.66      238.43      7.97 o 
   0   2   3      241.04      256.85     17.21 o 
   2   2   3       89.33      116.63      9.91 o 
   3   2   3       19.22       24.07     12.10 o 
   4   2   3        7.73      -11.93     10.80 o 
   5   2   3      246.48      263.42     27.61 o 
   6   2   3        2.98       -6.06     27.53 o 
  -8   3   3        0.91      -13.27     20.93 o 
  -7   3   3        0.42       -9.99     21.60 o 
  -6   3   3       10.36       43.24     18.59 o 
  -5   3   3      211.28      139.93     19.34 o 
  -4   3   3     4343.34     4959.30    159.37 o 
  -1   3   3      272.10      248.64     10.16 o 
   0   3   3     2059.53     1540.11     51.49 o 
   1   3   3     1346.57     1660.15     47.81 o 
   2   3   3        3.70        4.48      6.67 o 
   3   3   3      699.72      689.69     27.23 o 
   4   3   3      965.46      916.82     35.86 o 
   5   3   3      632.32      633.13     64.78 o 
   6   3   3       32.73       80.77     31.23 o 
  -8   4   3        4.74      -20.54     22.08 o 
  -7   4   3        0.24        5.03     15.10 o 
  -6   4   3        6.15       11.69     21.59 o 
  -5   4   3       40.92       63.98      9.64 o 
  -4   4   3      652.12      699.68     25.77 o 
  -3   4   3      278.80      309.15     15.67 o 
  -2   4   3      591.74      548.09     21.23 o 
   0   4   3      660.22      762.85     28.53 o 
   1   4   3      550.06      763.13     50.12 o 
   2   4   3      176.62      211.06     12.60 o 
   3   4   3        0.06       -1.15      9.47 o 
   4   4   3      112.17      123.25     15.69 o 
   5   4   3        1.09       20.60     18.83 o 
   6   4   3        3.32      -25.04     28.18 o 
  -8   5   3       23.82       -2.69     22.84 o 
  -7   5   3       63.06       47.98     19.87 o 
  -6   5   3       65.98       98.07     26.55 o 
  -5   5   3     1826.94     1610.95     51.18 o 
  -4   5   3     2712.59     2242.33     65.44 o 
  -2   5   3     2914.71     2443.65     68.55 o 
  -1   5   3     2666.32     2674.69     73.35 o 
   0   5   3    14832.79    14598.70    382.28 o 
   1   5   3     6462.02     6929.52    167.03 o 
   2   5   3      629.80      703.15     28.12 o 
   3   5   3     2033.05     1990.60     55.70 o 
   4   5   3      475.79      456.74     18.93 o 
   5   5   3      147.95      115.44     23.08 o 
   6   5   3      112.03      107.23     33.39 o 
  -8   6   3        9.79       -3.68     23.12 o 
  -7   6   3        4.51       20.02     18.71 o 
  -6   6   3       41.65       67.00     17.07 o 
  -5   6   3      340.07      397.72     20.41 o 
  -4   6   3      396.73      372.90     18.07 o 
  -3   6   3      500.10      436.89     37.44 o 
  -2   6   3       56.75       73.41      6.71 o 
  -1   6   3      234.67      295.21     11.51 o 
   0   6   3     1366.61     1494.66     39.21 o 
   1   6   3      313.23      439.64     27.47 o 
   2   6   3       26.94       42.49      6.62 o 
   3   6   3       21.02       17.91      8.59 o 
   4   6   3        1.92        8.68     15.15 o 
   5   6   3       56.09       42.35     27.36 o 
   6   6   3       10.98       50.53     30.49 o 
  -8   7   3       25.67       20.39     23.35 o 
  -7   7   3        0.68       -0.58     20.20 o 
  -6   7   3      112.73      138.84     19.73 o 
  -5   7   3      129.35      107.58     14.08 o 
  -4   7   3     1091.75     1135.27     37.59 o 
  -3   7   3     2004.68     2093.26     60.45 o 
  -2   7   3     3931.22     3390.61     93.63 o 
  -1   7   3     1670.72     1997.57     51.29 o 
   0   7   3     4122.54     3974.01     97.76 o 
   1   7   3     2678.11     2671.78     67.58 o 
   2   7   3       59.17       86.36     14.15 o 
   3   7   3      792.06      797.48     26.90 o 
   4   7   3       77.53       77.91     18.01 o 
   5   7   3       32.24       63.20     20.81 o 
   6   7   3       95.59       91.35     36.70 o 
  -8   8   3        5.23        0.31     23.23 o 
  -7   8   3        8.97       14.95     18.33 o 
  -6   8   3       27.12       25.19     15.33 o 
  -5   8   3      767.86      733.88     33.02 o 
  -4   8   3      102.98      133.49     14.32 o 
  -3   8   3      547.26      504.29     19.45 o 
  -2   8   3      440.61      400.18     15.63 o 
  -1   8   3       65.35       59.23      6.20 o 
   0   8   3      367.22      451.55     16.14 o 
   1   8   3        1.21      130.73     45.79 o 
   2   8   3        0.39        4.82      6.78 o 
   3   8   3       14.94       28.67     10.41 o 
   4   8   3      175.28      145.68     21.06 o 
   5   8   3       12.72       14.48     20.37 o 
   6   8   3       51.74       35.68     29.87 o 
  -8   9   3        0.22       -7.59     22.63 o 
  -7   9   3       96.99      114.85     24.22 o 
  -6   9   3      156.31      149.36     20.23 o 
  -5   9   3      891.61      856.91     38.77 o 
  -4   9   3      240.66      228.77     17.77 o 
  -3   9   3     1391.71     1357.45     41.55 o 
  -2   9   3     1669.87     1736.36     50.77 o 
  -1   9   3     1089.95     1203.43     35.39 o 
   0   9   3      364.83      341.22     14.07 o 
   1   9   3     1502.36     1156.77     32.94 o 
   2   9   3      431.04      393.19     16.63 o 
   3   9   3      733.86      724.33     29.55 o 
   4   9   3      208.43      153.95     21.13 o 
   5   9   3        3.80        7.77     19.81 o 
   6   9   3       55.66       56.75     32.53 o 
  -8  10   3       11.84      -16.20     32.92 o 
  -7  10   3        7.75        0.43     23.57 o 
  -6  10   3       12.56       16.65     18.84 o 
  -5  10   3       13.66       26.78     13.37 o 
  -4  10   3      346.05      457.85     24.96 o 
  -3  10   3       77.59       82.40      8.35 o 
  -2  10   3       53.85       49.80     11.08 o 
   0  10   3      563.90      695.49     22.46 o 
   1  10   3      646.17      669.36     21.96 o 
   2  10   3      111.98      126.36     10.86 o 
   3  10   3      162.82      207.29     20.26 o 
   4  10   3       27.59        5.81     16.68 o 
   5  10   3        0.69      -23.32     18.95 o 
  -8  11   3       31.04       54.92     32.89 o 
  -7  11   3       44.20       44.78     25.20 o 
  -6  11   3        9.46       46.93     20.87 o 
  -5  11   3      171.01      153.37     18.88 o 
  -4  11   3      767.04      745.68     34.53 o 
  -3  11   3      710.89      607.22     28.28 o 
  -2  11   3     3959.18     4149.66    114.72 o 
  -1  11   3      134.54      137.42      9.21 o 
   0  11   3     4080.40     4896.62    121.15 o 
   1  11   3     1430.80     1187.06     34.36 o 
   2  11   3       50.77       75.86      9.56 o 
   3  11   3     1130.99     1005.15     58.81 o 
   4  11   3      426.86      400.72     46.03 o 
   5  11   3      139.80      144.91     25.77 o 
  -8  12   3       16.87       65.45     33.10 o 
  -7  12   3        0.26       -9.92     35.63 o 
  -6  12   3        1.26       11.61     20.46 o 
  -5  12   3        3.11       -5.76     13.09 o 
  -4  12   3      212.48      213.50     18.82 o 
  -3  12   3      601.88      726.95     32.63 o 
  -2  12   3        4.29       -5.10      5.87 o 
  -1  12   3      787.92      625.31     23.90 o 
   2  12   3        4.07       17.61      8.80 o 
   3  12   3       34.76       52.33     15.39 o 
   4  12   3       82.54       57.39     21.24 o 
   5  12   3       21.75       48.37     26.51 o 
  -8  13   3       56.82       36.93     31.58 o 
  -7  13   3       99.56      122.87     38.64 o 
  -6  13   3       25.14       65.42     23.47 o 
  -5  13   3      237.16      232.75     25.50 o 
  -4  13   3      190.79      175.81     18.31 o 
  -3  13   3      464.01      401.06     26.90 o 
  -2  13   3     1778.98     1764.05     63.31 o 
  -1  13   3       70.98       87.35      8.67 o 
   0  13   3     2378.57     2717.68     70.98 o 
   1  13   3     1427.96     1217.67     36.11 o 
   2  13   3       58.43       42.37      9.73 o 
   3  13   3     1117.91     1077.26     47.09 o 
   4  13   3       60.94       26.90     18.57 o 
   5  13   3       33.43       35.20     26.18 o 
  -7  14   3        5.79       -1.16     25.49 o 
  -6  14   3       51.18       88.29     41.26 o 
  -5  14   3       11.88       12.41     15.42 o 
  -4  14   3        7.35       20.42     13.06 o 
  -3  14   3      329.39      294.67     20.42 o 
  -2  14   3      118.57      156.37     15.71 o 
   0  14   3        0.09       -7.87      9.63 o 
   1  14   3      231.88      205.08     13.25 o 
   2  14   3       94.34      128.67     12.37 o 
   3  14   3       10.48       34.58     15.37 o 
   4  14   3        3.09        8.84     20.43 o 
   5  14   3        0.15       -2.75     26.41 o 
  -7  15   3        4.54        2.65     25.80 o 
  -6  15   3        1.88      -22.30     19.57 o 
  -5  15   3      315.17      319.58     39.51 o 
  -4  15   3       13.02        6.44     17.96 o 
  -3  15   3      739.55      705.51     38.55 o 
  -2  15   3     2638.57     2569.14     89.37 o 
  -1  15   3        3.88       13.58      7.34 o 
   0  15   3     2853.39     3312.26     85.63 o 
   1  15   3     3217.65     2709.84     71.63 o 
   2  15   3       88.35       76.30     11.65 o 
   3  15   3      904.86      848.35     55.79 o 
   4  15   3       71.65       85.36     25.46 o 
   5  15   3        0.98       -4.70     25.71 o 
  -7  16   3        0.06       32.50     26.73 o 
  -6  16   3        1.67       14.19     21.86 o 
  -5  16   3        0.02       -3.55     21.55 o 
  -4  16   3      402.53      562.97     45.84 o 
  -3  16   3       99.31      156.40     18.66 o 
  -2  16   3       36.93       51.18     13.05 o 
  -1  16   3      847.32      724.73     25.20 o 
   0  16   3        0.42       -1.60      8.12 o 
   1  16   3      558.91      543.11     22.38 o 
   2  16   3      224.84      277.33     25.18 o 
   3  16   3       16.11      -13.20     18.99 o 
   4  16   3       59.82       68.42     26.23 o 
   5  16   3       41.99       11.71     42.10 o 
  -7  17   3        1.98       -6.53     25.63 o 
  -6  17   3       17.98        6.82     22.93 o 
  -5  17   3      157.02      203.21     24.78 o 
  -4  17   3      419.31      406.70     28.27 o 
  -3  17   3      954.14      913.84     67.06 o 
  -2  17   3     1354.26     1164.11     48.87 o 
  -1  17   3       12.32       19.17     12.24 o 
   0  17   3     1026.22     1160.79     36.51 o 
   1  17   3     1325.18     1274.53     39.80 o 
   2  17   3       30.66       36.49     11.70 o 
   3  17   3      274.44      239.33     29.65 o 
   4  17   3      257.83      310.75     37.05 o 
   5  17   3       73.53      125.86     33.81 o 
  -7  18   3       13.11       26.12     29.22 o 
  -6  18   3       16.59       -4.12     24.38 o 
  -5  18   3       12.36       23.00     17.67 o 
  -4  18   3       10.97       -4.22     14.22 o 
  -3  18   3       23.85       49.75     15.19 o 
  -2  18   3       26.70       30.39     15.69 o 
  -1  18   3      239.35      265.25     20.79 o 
   0  18   3      146.26      136.89     13.27 o 
   1  18   3      351.59      358.68     59.37 o 
   2  18   3       30.59       -2.59     14.04 o 
   3  18   3      189.68      180.40     28.95 o 
   4  18   3       13.45       22.38     25.31 o 
   5  18   3        0.80       32.44     29.31 o 
  -7  19   3        0.17      -22.18     33.73 o 
  -6  19   3       19.60      -13.72     23.69 o 
  -5  19   3      529.76      613.48     53.71 o 
  -4  19   3       57.82       81.11     18.98 o 
  -3  19   3      179.02      185.39     21.84 o 
  -2  19   3     1639.53     1559.83     62.76 o 
  -1  19   3     1049.53      998.26     55.77 o 
   0  19   3     2526.17     2681.70     82.86 o 
   1  19   3      663.02      704.21     32.56 o 
   2  19   3      230.74      241.97     24.32 o 
   3  19   3      791.02      688.11     49.02 o 
   4  19   3       97.55       65.33     28.04 o 
  -7  20   3        1.69       14.70     31.69 o 
  -6  20   3        9.08        7.14     31.85 o 
  -5  20   3        0.04       17.62     18.76 o 
  -4  20   3       11.70       26.26     17.66 o 
  -3  20   3        0.30        9.35     15.14 o 
  -2  20   3       19.65       23.47     13.95 o 
  -1  20   3      137.98      138.71     17.09 o 
   0  20   3      772.26      950.31     38.61 o 
   2  20   3        6.50       37.64     26.84 o 
   3  20   3        3.72      -23.18     20.54 o 
   4  20   3       46.45       70.16     28.30 o 
  -6  21   3       31.75       10.72     26.78 o 
  -5  21   3       77.02       88.84     35.72 o 
  -4  21   3       80.42       91.17     22.82 o 
  -3  21   3      554.34      545.58     45.08 o 
  -2  21   3      792.56      634.80     37.13 o 
  -1  21   3      464.42      534.62     28.68 o 
   0  21   3     1593.96     1490.05     53.12 o 
   1  21   3     1482.28     1557.33     55.22 o 
   2  21   3       39.77       23.51     21.94 o 
   3  21   3      406.18      393.13     39.18 o 
   4  21   3      129.99      148.22     32.52 o 
  -6  22   3       20.46       26.71     29.59 o 
  -5  22   3        2.38        2.73     21.18 o 
  -4  22   3        9.36       35.81     20.04 o 
  -3  22   3       66.32       47.12     19.11 o 
  -2  22   3       99.53       83.43     22.32 o 
  -1  22   3      335.48      331.39     29.62 o 
   0  22   3       14.44       49.63     18.25 o 
   1  22   3       48.55       15.66     18.15 o 
   2  22   3       40.50       55.91     19.13 o 
   3  22   3       17.59       50.49     25.83 o 
   4  22   3       87.50       46.21     30.64 o 
  -6  23   3        1.82       21.31     29.28 o 
  -5  23   3        2.35       23.72     23.51 o 
  -4  23   3       52.64       35.81     21.00 o 
  -3  23   3      213.11      262.61     28.71 o 
  -2  23   3      333.47      268.73     27.61 o 
   0  23   3       15.09       17.07     17.21 o 
   1  23   3      175.45      202.92     34.07 o 
   2  23   3        0.12      -15.78     18.10 o 
   3  23   3      121.62      147.71     31.96 o 
   4  23   3       50.65      -28.00     44.43 o 
  -6  24   3        5.14       15.82     30.97 o 
  -5  24   3        0.46       -0.54     22.75 o 
  -4  24   3       43.73       33.47     22.48 o 
  -3  24   3        2.06       -9.31     18.71 o 
  -2  24   3       16.36        6.49     29.39 o 
  -1  24   3       69.78       24.31     18.80 o 
   0  24   3      164.06      149.53     24.04 o 
   1  24   3      641.85      536.83     48.44 o 
   2  24   3        9.04       52.38     28.24 o 
   3  24   3       61.43       81.14     30.86 o 
  -5  25   3      242.83      222.45     31.99 o 
  -4  25   3        0.56       17.47     21.60 o 
  -3  25   3       42.89       43.50     21.23 o 
  -2  25   3      519.50      521.85     37.39 o 
  -1  25   3      214.47      219.15     27.20 o 
   0  25   3      594.66      652.68     46.36 o 
   1  25   3      315.14      323.91     52.38 o 
   2  25   3        2.87       28.65     29.65 o 
   3  25   3      253.32      291.86     60.60 o 
  -5  26   3        8.75       14.89     25.45 o 
  -4  26   3       29.04       16.41     24.30 o 
  -3  26   3        1.30       -0.79     28.21 o 
  -2  26   3        0.35        8.24     24.75 o 
  -1  26   3      399.48      484.28     36.89 o 
   0  26   3        4.65       14.60     19.65 o 
   1  26   3       75.18      100.31     44.53 o 
   2  26   3      129.45       88.63     34.51 o 
   3  26   3       14.05       -8.60     46.88 o 
  -5  27   3       46.72      119.50     30.60 o 
  -4  27   3       27.39       23.76     24.61 o 
  -3  27   3      469.78      476.37     40.17 o 
  -2  27   3      409.35      428.80     58.24 o 
  -1  27   3        1.37        7.90     19.81 o 
   0  27   3      421.49      407.46     70.92 o 
   1  27   3      349.35      307.55     44.47 o 
   2  27   3        0.77      -16.64     29.42 o 
  -4  28   3       20.13       10.23     24.95 o 
  -3  28   3       86.42       60.28     25.08 o 
  -2  28   3       34.38       47.86     22.75 o 
  -1  28   3       79.13       75.28     43.67 o 
   0  28   3        2.89      -26.24     26.44 o 
   1  28   3       43.91       19.82     31.61 o 
   2  28   3        7.12       13.01     31.54 o 
  -4  29   3        0.25       27.54     26.42 o 
  -3  29   3        8.05       -4.48     22.52 o 
  -2  29   3      208.04      187.77     30.23 o 
  -1  29   3       20.68       10.93     22.57 o 
   0  29   3      374.21      383.30     57.07 o 
   1  29   3      462.08      503.21     53.65 o 
   2  29   3        9.70       43.36     35.73 o 
  -3  30   3       49.33       99.48     29.43 o 
  -2  30   3        0.46      -13.24     29.15 o 
  -1  30   3       84.73       86.04     26.47 o 
   0  30   3        0.45       10.33     32.20 o 
   1  30   3      176.85      172.53     40.06 o 
  -3  31   3       79.14       84.86     28.85 o 
  -2  31   3      109.06      106.12     28.63 o 
  -1  31   3        0.12      -20.05     21.72 o 
   0  31   3      162.81      206.35     85.30 o 
  -2  32   3       58.56       32.87     25.77 o 
  -1  32   3        6.53      -68.52     50.77 o 
  -8   0   4        7.41       -6.01     34.28 o 
  -7   0   4        1.39       -4.79     26.90 o 
  -6   0   4       16.95       39.90     25.09 o 
  -5   0   4       79.96      147.77     29.43 o 
  -2   0   4      738.55      807.66     36.54 o 
  -1   0   4      625.32      664.90     41.81 o 
   0   0   4      298.95      236.60     13.93 o 
   1   0   4     1837.20     1528.13     64.14 o 
   2   0   4     2857.71     2917.57    117.87 o 
   3   0   4     4189.37     4107.40    239.37 o 
   4   0   4      112.49      153.34     42.81 o 
   5   0   4        1.69      -34.27     33.43 o 
  -8   1   4       13.32       22.52     26.78 o 
  -7   1   4        5.29       -5.57     19.85 o 
  -6   1   4      338.77      338.92     33.40 o 
  -5   1   4       33.25       50.34     16.34 o 
  -4   1   4     1214.57     1199.69     72.05 o 
  -3   1   4       76.76       81.36     13.96 o 
  -2   1   4      226.00      237.00      9.58 o 
  -1   1   4      439.76      582.69     33.82 o 
   0   1   4      476.24      518.37     21.27 o 
   1   1   4      209.49      243.44     17.47 o 
   2   1   4      128.65      135.43     13.41 o 
   3   1   4        4.80       25.80     19.34 o 
   4   1   4       22.59       51.36     24.35 o 
   5   1   4        4.57      -34.59     25.97 o 
  -8   2   4        3.17       34.55     27.48 o 
  -7   2   4       23.11       14.82     19.81 o 
  -6   2   4        2.10        2.60     15.29 o 
  -5   2   4        9.91       14.36     10.24 o 
  -4   2   4     2465.38     1915.81     64.80 o 
  -3   2   4     1919.58     2448.40     68.36 o 
  -2   2   4     3594.02     3693.04    100.68 o 
  -1   2   4     4203.66     4586.29    175.16 o 
   1   2   4     2017.04     1699.77     49.89 o 
   2   2   4      868.43      926.78     38.07 o 
   3   2   4      525.27      597.21     69.65 o 
   4   2   4      519.18      539.25     43.83 o 
   5   2   4       31.20       36.33     35.83 o 
  -8   3   4        1.20       -3.86     23.80 o 
  -7   3   4        0.01      -10.97     14.81 o 
  -6   3   4       41.16       33.52     13.77 o 
  -5   3   4      103.47      141.93     12.65 o 
  -4   3   4      194.40      167.00     18.54 o 
  -3   3   4       96.67      130.66     12.69 o 
  -2   3   4        7.15       12.45      5.20 o 
  -1   3   4      276.43      321.42     36.52 o 
   0   3   4      435.63      473.26     20.90 o 
   1   3   4        0.54       17.33     12.09 o 
   2   3   4      241.24      299.36     20.23 o 
   3   3   4      186.34      217.94     28.46 o 
   4   3   4      139.73      151.98     28.41 o 
   5   3   4        0.69       12.27     27.08 o 
  -8   4   4        0.04      -10.26     23.13 o 
  -7   4   4       19.51       21.56     18.66 o 
  -6   4   4      638.49      655.75     35.14 o 
  -3   4   4      212.97      288.48     23.39 o 
  -2   4   4      308.96      361.75     15.03 o 
  -1   4   4     8139.15     8377.69    258.06 o 
   0   4   4     1163.78     1176.28     42.08 o 
   1   4   4     2396.80     2140.97     61.61 o 
   2   4   4      950.91     1010.92     40.90 o 
   3   4   4       32.29       47.51     14.69 o 
   4   4   4      524.14      497.82     91.12 o 
   5   4   4       90.76       32.60     27.78 o 
  -8   5   4       16.59       23.30     25.39 o 
  -7   5   4       16.66       16.34     18.27 o 
  -6   5   4      494.39      475.37     29.90 o 
  -5   5   4       29.81        7.61      9.26 o 
  -4   5   4       59.36       83.28      9.98 o 
  -3   5   4       85.15       62.56      8.94 o 
  -2   5   4        4.69        0.87      6.18 o 
  -1   5   4      225.91      313.01     32.60 o 
   0   5   4       38.10       21.33     13.41 o 
   1   5   4       19.01       28.75      9.34 o 
   2   5   4      380.49      370.19     18.95 o 
   3   5   4       11.12       29.86     19.94 o 
   4   5   4        1.01      -14.03     19.99 o 
   5   5   4        9.72        2.70     25.08 o 
  -8   6   4        8.84        0.70     23.34 o 
  -7   6   4       96.36       94.77     21.48 o 
  -6   6   4       34.65       43.87     15.76 o 
  -5   6   4      388.46      470.08     22.42 o 
  -4   6   4      769.48      588.81     34.01 o 
  -3   6   4      209.40      193.89     11.79 o 
  -2   6   4      305.62      265.60     12.91 o 
  -1   6   4     1759.19     1728.39     50.32 o 
   0   6   4      416.83      518.55     23.65 o 
   1   6   4     1066.33     1020.77     34.60 o 
   2   6   4      898.22     1004.62     35.40 o 
   3   6   4       55.38       56.18     15.54 o 
   4   6   4       73.85       54.63     25.54 o 
   5   6   4      155.01      141.58     47.01 o 
  -8   7   4        2.31      -12.28     21.21 o 
  -7   7   4       25.60       37.47     18.68 o 
  -6   7   4       66.58       58.45     16.03 o 
  -5   7   4        1.11       -3.78      9.47 o 
  -4   7   4        5.76       12.42      9.43 o 
  -3   7   4       15.05       30.81      8.53 o 
  -2   7   4       59.77       72.48      7.27 o 
  -1   7   4     3086.53     3281.71     82.43 o 
   0   7   4      549.37      625.42     23.77 o 
   2   7   4       28.35       43.40     14.10 o 
   3   7   4       67.23       74.67     16.03 o 
   4   7   4        8.54       27.51     25.49 o 
   5   7   4        9.93       -1.77     27.73 o 
  -8   8   4        0.55       10.29     22.21 o 
  -7   8   4      184.41      149.68     23.90 o 
  -6   8   4       67.97       73.15     17.46 o 
  -5   8   4      339.40      439.31     32.59 o 
  -4   8   4      981.75      990.41     33.92 o 
  -3   8   4      161.74      152.57     11.74 o 
  -2   8   4     2258.01     2257.00     58.67 o 
  -1   8   4     2175.90     1889.43     49.97 o 
   1   8   4     1642.53     1534.63     48.36 o 
   2   8   4      866.62      843.23     32.02 o 
   3   8   4        2.47       -0.56     13.74 o 
   4   8   4       47.65       76.21     26.63 o 
   5   8   4       23.99       47.72     29.89 o 
  -8   9   4        4.10      -11.54     22.98 o 
  -7   9   4        0.25       19.16     18.55 o 
  -6   9   4       65.67       83.76     23.60 o 
  -5   9   4       81.44      111.88     15.91 o 
  -4   9   4        8.41        8.14      7.90 o 
  -3   9   4        7.35        7.42      6.55 o 
  -2   9   4      193.45      162.84      9.98 o 
  -1   9   4      709.38      842.45     25.80 o 
   0   9   4      372.27      427.70     16.38 o 
   2   9   4      229.84      178.06     15.11 o 
   3   9   4        2.73       -6.90     13.92 o 
   4   9   4       53.02       94.85     30.69 o 
   5   9   4       11.91        1.11     27.37 o 
  -8  10   4        0.78       50.16     31.15 o 
  -7  10   4       15.60        7.52     45.89 o 
  -6  10   4      226.66      254.57     37.44 o 
  -5  10   4        8.75        9.06     12.68 o 
  -4  10   4      630.04      661.54     38.29 o 
  -2  10   4     1911.90     2172.07     57.37 o 
  -1  10   4     1219.72     1065.81     31.48 o 
   1  10   4      495.80      507.45     22.81 o 
   2  10   4     1070.22     1045.63     37.73 o 
   3  10   4        7.73       12.62     14.82 o 
   4  10   4      495.40      472.93     42.69 o 
   5  10   4       65.98       29.88     29.49 o 
  -8  11   4        7.38      -24.16     62.31 o 
  -7  11   4       14.21        7.75     23.48 o 
  -6  11   4       44.88       48.50     44.33 o 
  -5  11   4       71.41       77.03     15.82 o 
  -4  11   4       34.30       51.22     13.12 o 
  -3  11   4      333.08      353.67     16.64 o 
  -2  11   4      250.63      278.89     13.49 o 
  -1  11   4      301.25      348.91     17.13 o 
   0  11   4        5.25        9.58      8.17 o 
   1  11   4       41.61       63.19     10.74 o 
   3  11   4       98.45      132.45     19.90 o 
   4  11   4       70.81       79.20     37.74 o 
   5  11   4       28.01       22.95     30.07 o 
  -8  12   4        2.29      -42.71     75.61 o 
  -7  12   4       64.35       69.73     27.53 o 
  -6  12   4       11.41      -10.94     34.82 o 
  -5  12   4        7.65        5.66     13.80 o 
  -4  12   4      543.77      600.67     30.79 o 
  -3  12   4      326.91      274.98     19.07 o 
  -2  12   4       56.72       84.76     11.51 o 
  -1  12   4     3320.77     2902.11     74.92 o 
   1  12   4     1562.30     1651.31     64.12 o 
   2  12   4      583.74      599.58     32.54 o 
   3  12   4       42.38       44.18     17.12 o 
   4  12   4      277.97      257.00     28.05 o 
   5  12   4       31.87       26.77     43.26 o 
  -8  13   4        0.18        8.72     31.65 o 
  -7  13   4        2.10       29.21     25.64 o 
  -6  13   4      133.66      171.92     34.83 o 
  -5  13   4       67.16       95.65     17.35 o 
  -4  13   4        6.20       -0.58     12.33 o 
  -3  13   4       22.84       12.04     11.39 o 
  -1  13   4        3.78       27.90     15.60 o 
   0  13   4     1027.64     1081.26     37.94 o 
   1  13   4       46.57       63.87     11.75 o 
   2  13   4      146.60      123.43     15.52 o 
   3  13   4        3.35       -0.50     15.81 o 
   4  13   4        0.48      -16.15     18.63 o 
  -7  14   4       11.00      -41.42     47.96 o 
  -6  14   4       20.43       55.31     23.77 o 
  -5  14   4       11.40       -3.62     13.98 o 
  -4  14   4      285.06      307.51     23.33 o 
  -3  14   4       35.42       28.95     11.91 o 
  -2  14   4      919.47     1018.69     43.83 o 
  -1  14   4      778.13      684.79     24.28 o 
   0  14   4      152.49      199.70     15.23 o 
   1  14   4      763.24      746.90     32.73 o 
   2  14   4     1147.60     1173.74     43.16 o 
   3  14   4      415.78      410.61     29.74 o 
   4  14   4      118.51      107.66     28.82 o 
  -7  15   4        0.02       25.22     27.72 o 
  -6  15   4        9.10      -16.35     32.33 o 
  -5  15   4       70.41       79.91     18.29 o 
  -4  15   4        0.24        2.31     19.82 o 
  -3  15   4        7.64       -0.36     12.67 o 
  -1  15   4      176.41      258.89     25.34 o 
   0  15   4        1.13        5.47      9.43 o 
   1  15   4       54.88       92.68     13.96 o 
   2  15   4       70.58       47.28     13.91 o 
   3  15   4       47.40       58.05     24.32 o 
   4  15   4        6.25       -5.57     24.21 o 
  -7  16   4        2.41      -11.73     24.66 o 
  -6  16   4       15.64        6.28     18.56 o 
  -5  16   4        9.67        4.51     15.37 o 
  -4  16   4      749.67      794.73     39.06 o 
  -3  16   4      618.68      560.81     33.37 o 
  -2  16   4      813.37      871.71     35.30 o 
  -1  16   4      751.58      729.63     26.27 o 
   0  16   4       22.65       36.43     11.53 o 
   1  16   4     1068.35      977.51     37.46 o 
   2  16   4      430.23      464.57     25.52 o 
   3  16   4       30.49       42.56     23.07 o 
   4  16   4      185.31      142.69     31.01 o 
  -7  17   4        5.35       -4.00     26.06 o 
  -6  17   4        3.87       21.58     24.31 o 
  -5  17   4        3.02       -9.64     16.16 o 
  -4  17   4       45.43       53.61     16.49 o 
  -3  17   4       88.47       94.34     18.84 o 
  -2  17   4        2.14       10.83     11.31 o 
  -1  17   4       49.41       57.01     14.51 o 
   0  17   4      257.89      343.96     20.58 o 
   1  17   4        1.58       18.65     12.61 o 
   2  17   4       20.12       32.12     14.13 o 
   3  17   4        9.95      -30.86     20.58 o 
   4  17   4        0.67       -4.35     29.33 o 
  -7  18   4       24.15       60.24     29.66 o 
  -6  18   4       53.22       52.59     22.59 o 
  -5  18   4       72.98       76.72     20.31 o 
  -4  18   4      308.19      369.55     28.46 o 
  -3  18   4      123.62      139.34     18.80 o 
  -2  18   4      117.15      176.33     21.36 o 
  -1  18   4     5487.66     5299.12    224.04 o 
   0  18   4      698.08      746.94     37.49 o 
   1  18   4      856.36      752.57     43.86 o 
   2  18   4      465.93      474.11     36.43 o 
   3  18   4       35.33       56.26     24.93 o 
   4  18   4       98.07       78.72     35.99 o 
  -7  19   4        0.58      -19.30     37.57 o 
  -6  19   4       18.89       18.65     20.63 o 
  -5  19   4        3.54       20.16     18.82 o 
  -4  19   4        0.09       -2.27     15.51 o 
  -3  19   4       94.24      151.36     20.79 o 
  -2  19   4        9.53        5.15     12.21 o 
  -1  19   4       49.61       99.42     19.83 o 
   0  19   4      109.27      158.56     20.95 o 
   1  19   4       21.15       61.48     18.02 o 
   2  19   4      246.96      214.93     31.41 o 
   3  19   4       19.77       49.14     29.17 o 
   4  19   4       41.20       71.99     30.57 o 
  -7  20   4        0.47       12.37     28.21 o 
  -6  20   4       55.91       37.72     23.13 o 
  -5  20   4       83.91       72.17     22.42 o 
  -4  20   4      174.01      134.49     35.37 o 
  -3  20   4        5.48       -9.01     15.25 o 
  -2  20   4      245.08      223.43     20.48 o 
  -1  20   4      476.17      563.98     35.43 o 
   0  20   4      107.53      130.06     20.29 o 
   1  20   4      218.67      202.38     22.67 o 
   2  20   4      394.40      461.77     33.24 o 
   3  20   4        4.31      -18.95     24.07 o 
  -6  21   4       13.61       -4.14     22.92 o 
  -5  21   4        5.77       32.69     28.95 o 
  -4  21   4        0.88      -25.52     31.03 o 
  -3  21   4       38.77       64.92     19.29 o 
  -2  21   4        9.08       22.00     14.72 o 
  -1  21   4     1636.18     1521.59     64.57 o 
   0  21   4      381.44      344.87     44.86 o 
   1  21   4      236.42      235.40     32.99 o 
   2  21   4        1.83       -6.85     18.47 o 
   3  21   4       86.82       69.39     27.85 o 
  -6  22   4       10.49       -5.72     25.68 o 
  -5  22   4        1.98        3.60     20.67 o 
  -4  22   4      162.80      155.19     28.84 o 
  -3  22   4      210.09      179.04     24.62 o 
  -2  22   4      267.68      244.60     22.17 o 
  -1  22   4       38.88       64.30     27.85 o 
   0  22   4       26.04      -18.11     21.03 o 
   1  22   4      728.75      768.06     77.52 o 
   2  22   4      211.16      188.36     26.33 o 
   3  22   4        6.93        0.71     24.75 o 
  -6  23   4       29.11       54.18     26.62 o 
  -5  23   4       12.00       10.16     22.92 o 
  -4  23   4       20.31       37.06     22.62 o 
  -3  23   4       11.38       20.83     18.91 o 
  -2  23   4       53.46       63.41     17.09 o 
  -1  23   4      186.62      279.75     28.44 o 
   0  23   4      705.76      835.92     57.58 o 
   1  23   4        1.07        9.82     63.86 o 
   2  23   4      244.69      277.96     56.39 o 
   3  23   4       20.77        0.95     54.90 o 
  -6  24   4       19.51       15.48     26.82 o 
  -5  24   4        6.59       17.90     23.40 o 
  -4  24   4      293.67      305.06     32.70 o 
  -3  24   4        7.38       19.68     33.54 o 
  -2  24   4      640.37      564.69     32.23 o 
  -1  24   4      377.30      440.94     44.17 o 
   0  24   4       68.48       37.92     27.64 o 
   1  24   4       14.27       10.51     26.48 o 
   2  24   4      524.06      506.89     68.62 o 
   3  24   4        0.06       19.34     29.15 o 
  -5  25   4      114.35      147.64     29.66 o 
  -4  25   4       20.75        5.03     21.47 o 
  -3  25   4      171.68      180.94     27.85 o 
  -2  25   4      109.23       96.87     19.99 o 
  -1  25   4       31.67       21.77     25.70 o 
   0  25   4        1.67        2.12     25.71 o 
   1  25   4        0.29       27.80     29.10 o 
   2  25   4        7.24       41.20     45.40 o 
  -5  26   4       74.83       48.96     27.14 o 
  -4  26   4       13.69        6.51     23.38 o 
  -3  26   4        1.25        0.27     21.77 o 
  -2  26   4       22.30       23.07     28.79 o 
  -1  26   4      764.35      721.44     87.57 o 
   0  26   4       16.96       45.48     52.93 o 
   1  26   4      297.84      326.05     46.79 o 
   2  26   4       64.48       70.36     50.51 o 
  -5  27   4        0.73       18.76     26.75 o 
  -4  27   4       14.52        7.64     25.44 o 
  -3  27   4       16.00      -23.29     16.92 o 
  -2  27   4       70.25      108.29     38.61 o 
  -1  27   4       48.97       21.41     28.63 o 
   0  27   4      187.20      172.36     37.43 o 
   1  27   4        4.18        5.74     29.51 o 
  -4  28   4      127.50       93.25     28.61 o 
  -3  28   4       73.25       28.65     24.69 o 
  -2  28   4      229.21      183.57     37.98 o 
  -1  28   4      174.91      319.47     90.80 o 
   0  28   4       25.42       48.61     32.49 o 
   1  28   4       57.58       92.79     35.73 o 
  -4  29   4        3.63       18.72     26.66 o 
  -3  29   4      136.74      130.50     30.04 o 
  -2  29   4        3.12      -22.23     29.45 o 
  -1  29   4       43.42       45.55     31.31 o 
   0  29   4       61.92      103.69     35.94 o 
   1  29   4        7.60       24.62     34.18 o 
  -3  30   4       56.47       26.68     36.12 o 
  -2  30   4       11.91      -12.42     31.06 o 
  -1  30   4      132.58       74.68     52.16 o 
   0  30   4       18.16       23.63     33.94 o 
  -8   1   5        9.77       -3.11     21.33 o 
  -7   1   5        1.64        4.60     19.81 o 
  -6   1   5        1.25      -19.13     15.32 o 
  -3   1   5     1501.29     1487.99     39.86 o 
  -2   1   5      310.60      245.41     12.09 o 
  -1   1   5      862.28      677.46     26.94 o 
   0   1   5     2099.28     2296.34     97.28 o 
   1   1   5      754.40      706.91     40.95 o 
   2   1   5     1603.91     1446.56     71.20 o 
   3   1   5      134.75      181.73     35.12 o 
   4   1   5       34.29       50.78     27.64 o 
  -8   2   5        0.19      -32.28     23.66 o 
  -7   2   5        7.17       29.99     18.72 o 
  -6   2   5      436.11      387.06     23.48 o 
  -5   2   5       99.78      116.38     15.74 o 
  -4   2   5      238.67      268.52     14.96 o 
  -3   2   5      849.54      945.80     27.42 o 
  -2   2   5       20.49       31.53      6.04 o 
   0   2   5      112.72      114.55     28.42 o 
   1   2   5      681.42      562.05     43.69 o 
   2   2   5      169.68      166.86     61.05 o 
   3   2   5      164.65      200.52     29.31 o 
   4   2   5        4.42      -21.10     24.10 o 
  -8   3   5        8.46      -27.91     21.43 o 
  -7   3   5        7.50        5.59     17.82 o 
  -6   3   5       23.55        5.82     11.07 o 
  -5   3   5      130.17      173.07     16.67 o 
  -3   3   5     1148.03     1089.39     35.33 o 
  -2   3   5       28.81       18.49      6.89 o 
  -1   3   5      616.06      590.79     34.41 o 
   0   3   5     1789.46     1932.41     83.72 o 
   1   3   5      472.08      406.15     31.05 o 
   2   3   5      115.75      157.38     24.47 o 
   3   3   5     1079.23     1004.23     59.89 o 
   4   3   5        4.52      -27.21     22.87 o 
  -8   4   5        0.05        9.00     23.10 o 
  -7   4   5        6.24      -18.18     16.07 o 
  -6   4   5      297.94      306.50     20.11 o 
  -5   4   5      114.23      109.58     16.61 o 
  -4   4   5       78.62       84.95     11.89 o 
  -3   4   5      835.45      828.72     28.76 o 
  -2   4   5      172.85      167.68     19.08 o 
   0   4   5       48.90       54.20      9.89 o 
   1   4   5      189.93      241.67     25.53 o 
   2   4   5       67.07       97.46     22.31 o 
   3   4   5        3.70       21.63     41.58 o 
   4   4   5        0.17       -5.33     24.11 o 
  -8   5   5        1.74        3.76     22.10 o 
  -7   5   5       34.52        7.01     17.70 o 
  -6   5   5      907.45      791.57     32.77 o 
  -5   5   5      219.73      223.66     16.08 o 
  -4   5   5       61.38       73.69     12.81 o 
  -3   5   5       90.37       70.40     10.18 o 
  -2   5   5     2312.64     2343.44     76.83 o 
  -1   5   5      311.17      291.65     17.99 o 
   0   5   5     1169.86     1147.83     43.10 o 
   1   5   5      294.33      349.33     28.96 o 
   2   5   5       60.15       82.18     15.85 o 
   3   5   5       15.37       62.02     24.26 o 
   4   5   5        5.61        1.70     25.32 o 
  -8   6   5        0.72       -0.46     23.11 o 
  -7   6   5      112.38      135.16     22.46 o 
  -6   6   5       14.33       25.39     12.66 o 
  -5   6   5       74.28       88.57     14.95 o 
  -4   6   5       38.65       35.59      9.25 o 
  -3   6   5       95.39       95.40     16.95 o 
  -2   6   5      486.84      505.14     21.54 o 
   0   6   5      102.64       97.81     15.31 o 
   1   6   5       43.38       24.06     17.82 o 
   2   6   5      179.28      201.31     24.78 o 
   3   6   5       19.92        6.85     21.36 o 
   4   6   5        3.84       -1.25     26.32 o 
  -8   7   5       94.20       63.16     25.07 o 
  -7   7   5      104.70      119.70     22.96 o 
  -6   7   5       26.85       31.97     14.91 o 
  -5   7   5       10.15       10.50     11.31 o 
  -3   7   5     2117.97     2088.06     55.88 o 
  -2   7   5      457.05      467.79     42.50 o 
  -1   7   5      423.63      427.58     23.37 o 
   0   7   5      846.23      842.88     30.79 o 
   1   7   5       92.77      120.25     19.38 o 
   2   7   5      486.41      509.74     38.56 o 
   3   7   5      321.37      298.80     35.41 o 
   4   7   5        1.41       -4.04     24.83 o 
  -8   8   5       13.74        1.27     22.51 o 
  -7   8   5      191.08      126.44     28.30 o 
  -6   8   5       22.36       13.02     14.25 o 
  -5   8   5       24.28       17.43     10.19 o 
  -4   8   5      190.27      240.83     15.20 o 
  -3   8   5       40.01       40.31      8.04 o 
  -2   8   5       86.58       97.89     13.25 o 
  -1   8   5       81.75       74.85     13.17 o 
   0   8   5       18.71        8.11      9.01 o 
   2   8   5       85.16       82.77     34.34 o 
   3   8   5       57.09       36.15     22.82 o 
   4   8   5        1.71       22.44     27.47 o 
  -8   9   5        6.73       30.39     28.87 o 
  -7   9   5       10.82       56.02     25.73 o 
  -6   9   5      220.98      256.14     28.22 o 
  -5   9   5       64.74       52.78     14.35 o 
  -4   9   5      144.44      127.50     13.44 o 
  -3   9   5      822.80      761.75     25.75 o 
  -2   9   5      268.36      300.24     31.07 o 
  -1   9   5      904.18     1103.59     48.20 o 
   0   9   5     1249.73     1246.93     42.09 o 
   1   9   5      102.14      136.35     13.92 o 
   2   9   5      303.32      303.40     31.79 o 
   3   9   5      212.70      271.71     33.97 o 
   4   9   5        0.49        0.59     29.14 o 
  -8  10   5       16.14       -9.26     54.91 o 
  -7  10   5        2.43       30.54     23.88 o 
  -6  10   5       45.22       32.34     22.16 o 
  -5  10   5        1.91       -6.62     12.67 o 
  -4  10   5       27.86       11.13     18.83 o 
  -3  10   5      130.05      140.47     15.33 o 
  -2  10   5       82.15      107.16     12.58 o 
  -1  10   5        4.37       28.71     10.13 o 
   0  10   5        0.54        9.89      9.46 o 
   1  10   5       49.21       59.39     12.19 o 
   2  10   5       15.56       32.54     19.88 o 
   3  10   5       39.44       41.79     23.71 o 
   4  10   5        0.07       33.37     27.75 o 
  -8  11   5       14.16      -17.34     27.51 o 
  -7  11   5        4.70        9.95     36.44 o 
  -6  11   5       16.14       -3.02     15.34 o 
  -5  11   5       48.53       47.56     15.18 o 
  -4  11   5       62.56       79.84     18.27 o 
  -3  11   5      399.73      403.79     21.38 o 
  -2  11   5      536.18      666.64     35.68 o 
  -1  11   5      335.62      428.84     22.01 o 
   0  11   5     1055.24     1029.54     36.99 o 
   1  11   5        3.92       20.24     10.95 o 
   2  11   5      206.48      192.37     28.18 o 
   3  11   5      310.63      368.56     68.97 o 
   4  11   5        7.71       30.16     27.11 o 
  -8  12   5        0.03        7.00     45.91 o 
  -7  12   5        5.62       21.74     23.35 o 
  -6  12   5       29.46       26.63     16.59 o 
  -5  12   5       35.49       26.09     15.62 o 
  -4  12   5        4.25       -8.01     11.94 o 
  -3  12   5      154.97      161.58     14.63 o 
  -2  12   5      104.94      103.38     12.96 o 
  -1  12   5       75.21      113.57     20.34 o 
   0  12   5      189.93      181.72     15.69 o 
   1  12   5      185.61      253.24     18.13 o 
   2  12   5       74.35       52.65     22.81 o 
   3  12   5       64.60       52.80     26.89 o 
   4  12   5        7.63       31.38     30.94 o 
  -8  13   5        1.59      -15.65     44.56 o 
  -7  13   5        0.02      -20.76     40.35 o 
  -6  13   5       48.68       61.04     18.71 o 
  -5  13   5      186.12      152.17     19.81 o 
  -4  13   5      238.86      332.32     23.75 o 
  -3  13   5      167.94      149.84     14.95 o 
  -2  13   5      114.00      155.88     21.78 o 
  -1  13   5      159.38      227.14     17.95 o 
   0  13   5     1011.70      959.68     36.09 o 
   1  13   5       97.69       88.37     13.94 o 
   2  13   5      626.74      513.55     31.82 o 
   3  13   5      228.05      240.63     35.43 o 
   4  13   5        8.08       65.06     29.79 o 
  -7  14   5        2.82       15.93     26.46 o 
  -6  14   5       11.68        7.63     17.24 o 
  -5  14   5      173.69      179.51     21.63 o 
  -4  14   5      197.64      220.83     21.31 o 
  -3  14   5      211.31      222.03     17.82 o 
  -2  14   5        0.54       34.37     14.02 o 
  -1  14   5       23.39       34.20     11.51 o 
   0  14   5        6.27        6.47     10.72 o 
   2  14   5       19.72       25.65     17.61 o 
   3  14   5       48.84       79.68     27.24 o 
   4  14   5       11.81        6.73     41.32 o 
  -7  15   5        0.14        8.37     25.84 o 
  -6  15   5        3.42       27.88     18.43 o 
  -5  15   5       16.18       40.53     19.23 o 
  -4  15   5      104.37      113.53     18.17 o 
  -3  15   5     1491.77     1465.88     69.36 o 
  -2  15   5      530.47      567.30     54.45 o 
  -1  15   5      287.82      324.39     28.23 o 
   0  15   5      720.06      771.30     32.36 o 
   1  15   5      177.53      162.18     17.39 o 
   2  15   5      311.27      257.94     25.28 o 
   3  15   5       70.48       55.73     26.92 o 
  -7  16   5       13.27       18.06     28.13 o 
  -6  16   5        3.48       18.87     18.37 o 
  -5  16   5       50.02       33.78     17.88 o 
  -4  16   5       18.54       25.60     15.37 o 
  -3  16   5     1020.71      904.23     60.33 o 
  -2  16   5      170.89      191.65     38.41 o 
  -1  16   5       65.13       65.41     25.10 o 
   0  16   5      214.61      187.89     17.79 o 
   1  16   5       65.21       41.18     14.34 o 
   2  16   5        3.55       -4.70     22.83 o 
   3  16   5        9.30       -2.02     23.61 o 
  -7  17   5        1.02       53.47     30.43 o 
  -6  17   5       16.21       -5.06     21.46 o 
  -5  17   5       60.70       41.31     18.50 o 
  -4  17   5      128.18      137.27     20.33 o 
  -3  17   5      504.96      419.96     29.91 o 
  -2  17   5       20.27       -0.90     16.32 o 
  -1  17   5      194.96      201.28     22.94 o 
   0  17   5      908.21      909.01     36.92 o 
   1  17   5        0.76       16.90     13.59 o 
   2  17   5       78.88       44.06     19.43 o 
   3  17   5      334.48      403.42     58.53 o 
  -7  18   5       10.03       19.66     26.87 o 
  -6  18   5        0.18        6.60     18.96 o 
  -5  18   5       40.13       88.53     23.52 o 
  -4  18   5       29.06       33.68     17.48 o 
  -3  18   5      752.29      680.31     67.97 o 
  -2  18   5       52.12       15.48     33.32 o 
  -1  18   5       75.22      135.81     21.29 o 
   0  18   5        0.90       14.92     12.85 o 
   1  18   5      393.87      374.49     31.04 o 
   2  18   5        0.74        5.79     18.40 o 
   3  18   5       75.86       52.00     38.35 o 
  -7  19   5        4.01       -5.13     28.73 o 
  -6  19   5      115.79      164.50     27.92 o 
  -5  19   5       30.33       33.15     19.46 o 
  -4  19   5        3.79       -3.08     16.27 o 
  -3  19   5       31.60       17.94     17.59 o 
  -2  19   5      838.70      824.02     59.14 o 
  -1  19   5      595.61      545.64     34.77 o 
   0  19   5      694.19      822.55     43.09 o 
   1  19   5       15.30       -9.97     15.26 o 
   2  19   5       93.92      122.53     30.78 o 
   3  19   5       61.66       98.30     42.36 o 
  -6  20   5       20.01       11.84     34.97 o 
  -5  20   5        1.95        7.59     20.75 o 
  -4  20   5        2.78        5.75     20.59 o 
  -3  20   5       48.49       24.92     19.18 o 
  -2  20   5      782.10      994.07     49.20 o 
  -1  20   5        0.11       15.62     17.68 o 
   0  20   5      194.68      145.33     22.97 o 
   1  20   5        1.42       -3.18     14.26 o 
   2  20   5       22.63       20.14     24.91 o 
   3  20   5       37.62       28.13     39.32 o 
  -6  21   5        7.42       -7.18     23.14 o 
  -5  21   5       70.32       61.90     21.86 o 
  -4  21   5       35.50       53.88     28.44 o 
  -3  21   5      845.75      804.01     45.37 o 
  -2  21   5       76.27       73.85     21.29 o 
  -1  21   5       22.29       15.47     17.71 o 
   0  21   5      251.11      276.85     28.12 o 
   1  21   5      137.86      186.13     35.15 o 
   2  21   5       97.57      117.49     30.85 o 
  -6  22   5       13.88       32.06     24.90 o 
  -5  22   5        5.31       36.21     22.61 o 
  -4  22   5       27.66       41.22     28.63 o 
  -3  22   5        3.97        7.27     20.39 o 
  -2  22   5       66.66       27.49     19.92 o 
  -1  22   5       11.10       24.07     19.28 o 
   0  22   5        6.21       -5.45     17.70 o 
   1  22   5       72.78       84.99     42.68 o 
   2  22   5        4.81        6.58     25.21 o 
  -6  23   5        3.60       15.60     25.07 o 
  -5  23   5        2.00      -14.20     33.89 o 
  -4  23   5       29.83       25.52     28.71 o 
  -3  23   5      547.47      557.79     39.50 o 
  -2  23   5      102.07      140.95     25.39 o 
  -1  23   5      298.99      276.83     29.47 o 
   0  23   5      248.09      247.66     35.76 o 
   1  23   5        5.12      -16.46     25.73 o 
   2  23   5      117.49      225.90     54.45 o 
  -5  24   5        2.47        4.36     23.83 o 
  -4  24   5        2.81       12.37     30.54 o 
  -3  24   5       41.16       37.62     22.64 o 
  -2  24   5        1.08       -3.93     19.85 o 
  -1  24   5        2.51        7.98     21.00 o 
   0  24   5       60.02       31.63     51.22 o 
   1  24   5       35.65       26.42     28.48 o 
   2  24   5        9.00       25.67     42.68 o 
  -5  25   5        8.56       47.34     25.29 o 
  -4  25   5       44.28       20.77     30.61 o 
  -3  25   5        9.11      -22.76     20.84 o 
  -2  25   5      132.37      139.89     27.14 o 
  -1  25   5       73.90       34.26     27.08 o 
   0  25   5      180.52      202.17     64.96 o 
   1  25   5       51.33       79.88     32.58 o 
  -5  26   5        5.62       -9.78     31.67 o 
  -4  26   5        4.13       -7.15     21.72 o 
  -3  26   5       96.02       63.70     28.70 o 
  -2  26   5      188.62      197.04     29.64 o 
  -1  26   5       36.26       20.60     28.00 o 
   0  26   5       56.73       49.80     30.11 o 
   1  26   5        1.20       35.49     30.73 o 
  -4  27   5       10.49       24.19     31.32 o 
  -3  27   5       50.45       52.13     25.05 o 
  -2  27   5       38.74       31.31     29.07 o 
  -1  27   5       14.03        1.11     31.82 o 
   0  27   5      246.87      262.81     40.77 o 
  -4  28   5       36.13       68.36     27.42 o 
  -3  28   5       62.48       17.84     31.30 o 
  -2  28   5        2.91        7.86     30.34 o 
  -1  28   5        2.08       -0.16     37.44 o 
   0  28   5       10.15      -17.54     34.79 o 
  -3  29   5      152.73      130.08     39.02 o 
  -2  29   5      112.55      114.89     87.44 o 
  -1  29   5       31.88       24.17     30.57 o 
  -8   0   6       27.52        8.83     33.82 o 
  -7   0   6       57.52       68.31     21.25 o 
  -6   0   6       35.17       25.82     18.75 o 
  -5   0   6      827.05      838.01     36.74 o 
  -4   0   6        5.88        2.39      8.63 o 
  -3   0   6      281.92      288.92     21.23 o 
  -2   0   6      265.17      344.83     37.18 o 
  -1   0   6      268.94      215.29     31.30 o 
   0   0   6       15.76       -9.25     19.02 o 
   1   0   6     7356.92     6529.96    364.59 o 
   2   0   6       48.20       98.68     34.01 o 
   3   0   6      572.03      730.85     77.42 o 
   4   0   6        1.18      -28.39     41.06 o 
  -8   1   6       39.43       49.24     24.75 o 
  -7   1   6       16.74       27.77     19.55 o 
  -6   1   6      230.01      237.30     31.90 o 
  -5   1   6       82.11      117.08     11.10 o 
  -4   1   6       36.48       26.54     13.21 o 
  -3   1   6       14.17        6.09      8.53 o 
  -2   1   6        5.29        5.98     10.88 o 
  -1   1   6       48.27       70.75     15.20 o 
   0   1   6      106.50       97.40     25.80 o 
   1   1   6      144.50      137.36     23.96 o 
   2   1   6       43.37      -24.75     27.32 o 
   3   1   6       32.95       30.09     25.75 o 
   4   1   6        9.38       26.73     29.19 o 
  -8   2   6        3.74       15.67     23.55 o 
  -7   2   6        0.60       -5.58     17.24 o 
  -6   2   6        7.79      -13.32     12.75 o 
  -5   2   6       20.88       17.46      9.15 o 
  -4   2   6      663.12      742.08     25.52 o 
  -3   2   6       14.62       26.01      9.75 o 
  -2   2   6     1586.85     1689.50     75.50 o 
  -1   2   6      293.95      275.63     24.92 o 
   0   2   6      690.07      653.86     79.68 o 
   2   2   6       27.88       72.99     56.33 o 
   3   2   6        9.66       25.79     24.26 o 
  -8   3   6       26.20       20.46     23.50 o 
  -7   3   6        0.04        7.60     16.81 o 
  -6   3   6       23.07        8.39     11.61 o 
  -5   3   6        9.90       18.86      9.70 o 
  -4   3   6       38.72       28.74      7.30 o 
  -3   3   6       14.94       34.05     10.31 o 
  -2   3   6       14.83       32.30     13.35 o 
  -1   3   6       31.17       59.54     20.53 o 
   0   3   6     1072.38     1176.94     58.89 o 
   2   3   6      121.58      128.05     27.36 o 
   3   3   6       31.24       28.19     25.77 o 
  -8   4   6       80.48       51.25     33.02 o 
  -7   4   6        1.07       16.67     17.49 o 
  -6   4   6       51.30       94.22     14.97 o 
  -5   4   6      231.24      238.73     19.39 o 
  -4   4   6       18.55        6.46      8.66 o 
  -3   4   6        1.37       -5.77      9.13 o 
  -2   4   6       52.88       52.64     17.11 o 
  -1   4   6      482.78      470.61     43.78 o 
   0   4   6       22.08       27.69     16.16 o 
   1   4   6      298.76      343.93     33.49 o 
   2   4   6        5.47        8.35     25.09 o 
   3   4   6       65.86       83.79     28.41 o 
  -8   5   6       23.11       43.99     23.95 o 
  -7   5   6        5.78      -16.30     16.97 o 
  -6   5   6        0.13      -15.84     10.56 o 
  -5   5   6        1.32      -10.35     12.85 o 
  -4   5   6        0.23       -2.88      8.56 o 
  -3   5   6      342.51      393.71     34.86 o 
  -2   5   6       39.65       35.87     13.92 o 
  -1   5   6      188.92      215.23     23.41 o 
   0   5   6      515.53      525.19     36.86 o 
   1   5   6       31.34       17.73     19.60 o 
   2   5   6        0.34       31.00     36.31 o 
   3   5   6        6.50       66.96     67.97 o 
  -8   6   6       53.99       26.61     22.67 o 
  -7   6   6       45.49       42.45     25.67 o 
  -6   6   6        0.02        3.45     11.42 o 
  -5   6   6      112.47      110.13     13.78 o 
  -4   6   6       28.50       36.53     12.83 o 
  -2   6   6     1623.80     1575.63     58.38 o 
  -1   6   6       13.35       -1.64     13.29 o 
   0   6   6      210.33      243.43     26.20 o 
   1   6   6      459.28      528.19     77.12 o 
   2   6   6       45.82       53.17     24.26 o 
   3   6   6       61.27       68.85     29.67 o 
  -8   7   6       30.76       17.45     27.21 o 
  -7   7   6        5.41      -22.66     20.43 o 
  -6   7   6       13.79       11.36     23.42 o 
  -5   7   6        7.99        3.94     10.13 o 
  -4   7   6      180.33      235.43     16.53 o 
  -3   7   6      356.58      361.16     22.21 o 
  -2   7   6        0.21      -12.72     10.63 o 
  -1   7   6      175.25      219.60     23.81 o 
   0   7   6        0.99        5.67     17.95 o 
   2   7   6        0.11      -20.25     19.14 o 
   3   7   6       10.64       21.77     27.36 o 
  -8   8   6       78.92      120.11     33.05 o 
  -7   8   6       32.83       42.38     24.51 o 
  -6   8   6        2.72      -11.39     13.72 o 
  -5   8   6        3.28        7.84     13.56 o 
  -4   8   6      423.50      426.18     21.97 o 
  -3   8   6       51.84       83.84     11.98 o 
  -2   8   6      354.82      310.16     19.44 o 
  -1   8   6      142.64      178.95     18.60 o 
   0   8   6      214.47      182.75     19.54 o 
   1   8   6      178.00      161.37     24.94 o 
   2   8   6       63.21       46.38     24.50 o 
   3   8   6       51.88       55.06     28.59 o 
  -8   9   6        0.78       27.20     28.20 o 
  -7   9   6       23.95       14.76     23.89 o 
  -6   9   6        9.78        3.27     14.52 o 
  -5   9   6        7.27      -17.45     12.80 o 
  -4   9   6       58.35       82.54     12.56 o 
  -3   9   6       14.77        7.23      9.83 o 
  -2   9   6        2.28        3.97     10.43 o 
  -1   9   6       15.19       19.56     12.61 o 
   0   9   6       39.22       40.33     14.80 o 
   1   9   6       10.14        8.57     15.34 o 
   2   9   6       90.32      106.42     31.04 o 
   3   9   6        1.08      -10.79     26.70 o 
  -8  10   6       17.94       37.66     28.84 o 
  -7  10   6        5.61       -4.67     22.59 o 
  -6  10   6        7.32       23.88     16.03 o 
  -5  10   6      196.71      219.96     20.86 o 
  -4  10   6       62.47       54.23     15.98 o 
  -3  10   6      220.57      260.63     17.80 o 
  -2  10   6      128.40      119.49     14.83 o 
  -1  10   6       75.44       81.19     16.27 o 
   0  10   6       19.42       15.46     14.54 o 
   1  10   6      696.42      703.07     42.20 o 
   2  10   6       30.97       54.25     25.88 o 
   3  10   6       22.21       16.27     34.05 o 
  -8  11   6        0.02       12.98     27.83 o 
  -7  11   6        7.63       -3.78     22.71 o 
  -6  11   6       36.82       20.72     16.39 o 
  -5  11   6       22.21       27.92     15.01 o 
  -4  11   6      118.45      117.75     18.84 o 
  -3  11   6        1.40      -10.98      9.72 o 
  -2  11   6       21.22       23.47     11.51 o 
  -1  11   6        7.76       18.06     11.48 o 
   0  11   6      104.04       68.13     16.13 o 
   1  11   6       41.16      109.51     25.31 o 
   2  11   6       70.45       73.92     27.09 o 
   3  11   6        2.11      -20.30     26.85 o 
  -8  12   6        0.10      -37.93     25.29 o 
  -7  12   6        3.13       -9.63     22.41 o 
  -6  12   6        0.01        2.66     16.06 o 
  -5  12   6      114.50      125.27     19.22 o 
  -4  12   6        1.76       20.54     15.27 o 
  -3  12   6        0.76       -8.76     13.09 o 
  -2  12   6      665.70      656.05     29.83 o 
  -1  12   6      396.39      414.98     38.58 o 
   0  12   6      282.37      249.56     25.27 o 
   1  12   6       65.16       81.22     19.81 o 
   2  12   6        3.37       -3.77     22.74 o 
   3  12   6       35.21       24.38     26.74 o 
  -7  13   6        9.88       -1.09     24.30 o 
  -6  13   6       39.45       36.38     24.52 o 
  -5  13   6       92.44      124.11     25.11 o 
  -4  13   6       23.06       27.33     15.73 o 
  -3  13   6       16.73       50.30     16.70 o 
  -2  13   6        4.56       10.74     11.70 o 
  -1  13   6       18.60       31.66     12.71 o 
   0  13   6        0.02       -6.03     13.42 o 
   1  13   6       88.48       53.81     29.89 o 
   2  13   6        0.23        8.81     22.60 o 
   3  13   6        0.45       23.80     44.17 o 
  -7  14   6        6.87       -3.27     25.64 o 
  -6  14   6        1.03       10.32     17.62 o 
  -5  14   6      181.54      210.04     36.12 o 
  -4  14   6      109.61      110.28     20.37 o 
  -3  14   6       46.77       63.33     26.89 o 
  -2  14   6      232.64      186.41     23.04 o 
  -1  14   6      262.57      308.13     21.17 o 
   0  14   6       13.78       14.97     14.47 o 
   1  14   6     1459.63     1302.60     57.29 o 
   2  14   6       18.26       18.14     25.46 o 
   3  14   6      132.11      143.81     35.14 o 
  -7  15   6        0.18        3.13     24.39 o 
  -6  15   6        4.39       20.92     33.19 o 
  -5  15   6        1.42        1.67     19.16 o 
  -4  15   6        2.73        7.29     15.85 o 
  -3  15   6       11.01       10.43     15.85 o 
  -2  15   6        0.14       -0.30     15.32 o 
  -1  15   6      158.75      160.51     17.21 o 
   0  15   6        0.07       13.76     22.20 o 
   1  15   6        2.65       26.12     18.37 o 
   2  15   6       18.58        2.50     48.40 o 
  -7  16   6       11.28      -17.51     24.92 o 
  -6  16   6       10.51       13.69     19.42 o 
  -5  16   6       66.87       72.82     26.13 o 
  -4  16   6      351.66      353.18     29.64 o 
  -3  16   6       72.88       70.10     20.51 o 
  -2  16   6      735.09      754.28     41.87 o 
  -1  16   6       14.13       27.38     22.20 o 
   0  16   6      219.70      210.02     22.57 o 
   2  16   6       94.74      162.61     32.38 o 
  -7  17   6       11.71      -14.39     27.52 o 
  -6  17   6       16.72       10.35     23.98 o 
  -5  17   6       44.99       46.13     25.17 o 
  -4  17   6       13.96       25.85     19.07 o 
  -3  17   6      162.92      154.00     39.58 o 
  -2  17   6        5.83       -0.36     17.25 o 
  -1  17   6       23.01       41.53     21.46 o 
   0  17   6       96.57      122.86     17.73 o 
   1  17   6       32.63       60.00     20.15 o 
   2  17   6        2.72       -7.47     24.08 o 
  -7  18   6        1.62        1.89     27.24 o 
  -6  18   6        0.25        7.93     26.17 o 
  -5  18   6       29.80       15.43     24.64 o 
  -4  18   6        0.98       -1.86     18.23 o 
  -3  18   6      295.22      349.44     31.08 o 
  -2  18   6       14.66       49.61     20.28 o 
  -1  18   6      231.20      221.47     25.25 o 
   0  18   6       51.24       44.76     19.01 o 
   1  18   6       69.82       65.37     20.80 o 
   2  18   6        2.22      -16.04     26.16 o 
  -6  19   6        4.51       10.51     26.73 o 
  -5  19   6       35.49       26.92     25.63 o 
  -4  19   6        0.47      -11.42     18.16 o 
  -3  19   6      195.06      225.51     27.03 o 
  -2  19   6       52.55        9.21     26.97 o 
  -1  19   6       13.10       11.64     18.66 o 
   0  19   6       35.36       23.36     19.57 o 
   1  19   6       31.25       36.45     20.83 o 
   2  19   6       48.47       42.17     36.86 o 
  -6  20   6        0.94        8.66     27.51 o 
  -5  20   6      214.45      255.47     36.55 o 
  -4  20   6       36.32       -1.34     19.88 o 
  -3  20   6       59.84       57.32     27.49 o 
  -2  20   6      499.06      566.32     38.31 o 
  -1  20   6       34.29       48.25     21.16 o 
   0  20   6        8.70        9.77     19.31 o 
   1  20   6      244.83      271.33     36.60 o 
   2  20   6        4.88      -22.77     34.53 o 
  -6  21   6       17.87       39.83     35.60 o 
  -5  21   6        0.06       -7.99     25.54 o 
  -4  21   6       78.47      150.34     26.72 o 
  -3  21   6       54.59       43.76     21.32 o 
  -2  21   6      113.46       84.39     26.16 o 
  -1  21   6      221.20      321.01     34.27 o 
   0  21   6        2.76       34.74     21.04 o 
   1  21   6       28.90       68.68     41.39 o 
  -6  22   6        1.26      -43.25     29.41 o 
  -5  22   6        8.39       60.63     30.78 o 
  -4  22   6      144.21       96.65     25.13 o 
  -3  22   6      148.70      173.01     39.70 o 
  -2  22   6      117.16      155.75     27.32 o 
  -1  22   6      145.51      148.07     26.41 o 
   0  22   6      123.55       96.55     25.96 o 
   1  22   6      147.80      169.05     49.15 o 
  -5  23   6       18.46       31.34     30.36 o 
  -4  23   6       79.29       60.70     23.81 o 
  -3  23   6        1.25        9.52     22.25 o 
  -2  23   6       29.47       27.55     21.61 o 
  -1  23   6        1.77      -26.78     18.89 o 
   0  23   6       20.91       12.55     26.25 o 
   1  23   6       60.40       78.32     46.76 o 
  -5  24   6       63.15       55.12     44.61 o 
  -4  24   6        6.17      -13.03     22.68 o 
  -3  24   6        8.11       15.58     22.91 o 
  -2  24   6       42.59       44.38     27.79 o 
  -1  24   6        7.20       35.07     21.93 o 
   0  24   6        7.37       33.37     29.86 o 
  -4  25   6       80.23       51.04     25.97 o 
  -3  25   6        0.49        5.56     22.61 o 
  -2  25   6       26.55       44.72     25.30 o 
  -1  25   6       32.59       85.05     31.84 o 
   0  25   6       72.56       55.52     32.88 o 
  -4  26   6       11.61      -18.07     42.43 o 
  -3  26   6        3.13       49.46     25.51 o 
  -2  26   6       80.50       99.12     27.50 o 
  -1  26   6       52.47        1.69     50.38 o 
  -3  27   6       11.88       32.94     26.93 o 
  -2  27   6        0.54      -20.46     30.60 o 
  -8   1   7       12.04       25.13     23.77 o 
  -7   1   7        0.21        2.63     16.90 o 
  -6   1   7       86.92       99.92     15.98 o 
  -5   1   7        2.12        3.64     15.83 o 
  -4   1   7       91.49       90.07     31.88 o 
  -3   1   7      218.72      176.88     22.63 o 
  -2   1   7       11.19       -5.20     15.88 o 
  -1   1   7       61.46       98.36     30.85 o 
   0   1   7      195.57      245.60     29.08 o 
   1   1   7       63.68       20.70     20.94 o 
   2   1   7      194.12      193.02     33.53 o 
   3   1   7        3.59       47.91     36.31 o 
  -8   2   7       15.26       -4.46     21.67 o 
  -7   2   7        8.52       12.61     15.15 o 
  -6   2   7       22.90       13.63     11.13 o 
  -5   2   7      216.20      210.66     19.92 o 
  -4   2   7        1.39       -5.26     19.73 o 
  -3   2   7        2.54       18.56     18.01 o 
  -2   2   7       65.38       46.25     16.54 o 
  -1   2   7     1499.31     1371.01     87.61 o 
   0   2   7      122.83       92.98     28.78 o 
   1   2   7       74.55       53.04     24.22 o 
   2   2   7        1.28        2.46     36.28 o 
  -8   3   7       18.92      -17.34     44.50 o 
  -7   3   7       17.80       21.20     15.76 o 
  -6   3   7        1.45        1.46     13.61 o 
  -5   3   7        6.42        0.23     12.63 o 
  -4   3   7       98.09       90.25     20.30 o 
  -3   3   7       83.87       69.29     30.40 o 
  -2   3   7        3.10       12.16     13.94 o 
  -1   3   7     1684.39     1620.87     77.16 o 
   0   3   7      204.08      249.14     29.79 o 
   1   3   7       51.04       46.52     32.98 o 
   2   3   7       22.60       38.15     25.40 o 
  -8   4   7       84.61       63.32     24.44 o 
  -7   4   7        2.48       17.77     29.33 o 
  -6   4   7        0.10       -2.67     12.26 o 
  -5   4   7       69.05       51.34     14.77 o 
  -4   4   7        2.44        1.28     21.28 o 
  -3   4   7        2.96       -8.90     12.57 o 
  -2   4   7       75.11       33.63     23.93 o 
  -1   4   7      347.15      305.27     30.03 o 
   0   4   7        8.49       19.39     19.30 o 
   1   4   7       18.03        2.81     21.01 o 
   2   4   7        2.96       27.11     27.39 o 
  -8   5   7       16.33       -5.66     26.52 o 
  -7   5   7       19.90       54.53     24.04 o 
  -6   5   7        6.11       15.56     13.30 o 
  -5   5   7        5.86       18.00     14.06 o 
  -4   5   7       83.98       93.73     19.79 o 
  -3   5   7      108.01      120.77     20.65 o 
  -2   5   7      715.67      723.84     43.39 o 
   0   5   7        3.33       -2.62     18.31 o 
   1   5   7       10.99      -15.14     21.51 o 
   2   5   7      235.69      309.08     39.43 o 
  -8   6   7       26.05       25.93     27.04 o 
  -7   6   7        0.75       11.95     26.65 o 
  -6   6   7        0.93       -4.39     15.19 o 
  -5   6   7        9.70       22.56     12.29 o 
  -4   6   7       36.11       40.51     17.09 o 
  -3   6   7      102.87      116.91     21.10 o 
  -2   6   7       41.39       50.39     18.91 o 
  -1   6   7       37.85       15.55     17.38 o 
   0   6   7       10.08       13.59     19.32 o 
   1   6   7       19.43       -9.98     16.04 o 
   2   6   7        0.06       17.11     24.78 o 
  -8   7   7       32.10       55.78     28.47 o 
  -7   7   7       69.17       77.39     55.49 o 
  -6   7   7        4.10       -8.78     15.75 o 
  -5   7   7        8.20       14.11     12.41 o 
  -4   7   7        7.05       -6.20     12.44 o 
  -3   7   7       33.74       42.38     21.96 o 
  -2   7   7      187.43      155.64     22.97 o 
  -1   7   7      555.73      533.90     38.68 o 
   0   7   7       27.93       39.82     17.13 o 
   1   7   7       35.26       19.29     18.34 o 
   2   7   7       37.32       65.77     28.99 o 
  -8   8   7        5.63      -15.78     26.44 o 
  -7   8   7        7.12      -10.38     22.53 o 
  -6   8   7        3.69       12.33     25.03 o 
  -5   8   7        7.46        4.32     17.89 o 
  -4   8   7      232.04      210.09     17.74 o 
  -3   8   7       25.92       35.05     14.77 o 
  -2   8   7      133.97      142.93     19.74 o 
  -1   8   7       15.82       18.29     15.14 o 
   0   8   7       18.56       34.88     17.29 o 
   1   8   7        0.40      -20.73     16.54 o 
   2   8   7       15.62      -10.54     27.00 o 
  -8   9   7        6.24      -19.70     25.87 o 
  -7   9   7        0.30      -25.48     29.75 o 
  -6   9   7       52.53       49.33     22.41 o 
  -5   9   7       66.89       29.13     17.11 o 
  -4   9   7      578.81      572.75     27.77 o 
  -3   9   7      167.92      180.16     20.54 o 
  -2   9   7      168.00      191.82     32.44 o 
  -1   9   7        8.44       28.71     15.86 o 
   0   9   7       21.11       52.08     19.25 o 
   1   9   7        0.84      -12.56     22.44 o 
   2   9   7       95.49       70.04     30.18 o 
  -7  10   7       21.52       37.51     34.86 o 
  -6  10   7       34.39       39.93     22.93 o 
  -5  10   7       37.61       27.26     17.05 o 
  -4  10   7       51.76       28.01     17.04 o 
  -3  10   7       32.39       21.64     22.63 o 
  -2  10   7        1.69        5.43     14.07 o 
  -1  10   7       67.37       93.82     18.14 o 
   0  10   7        1.31       -5.66     16.04 o 
   1  10   7        0.67       -5.07     17.30 o 
   2  10   7        0.99      -16.84     26.57 o 
  -7  11   7       17.57       34.26     24.47 o 
  -6  11   7        4.12       26.55     21.92 o 
  -5  11   7       29.97       24.62     16.80 o 
  -4  11   7        2.48        8.11     22.10 o 
  -3  11   7       71.41       64.98     23.97 o 
  -2  11   7        5.07        6.75     14.48 o 
  -1  11   7      481.13      484.38     31.50 o 
   0  11   7      200.96      206.18     33.12 o 
   1  11   7       80.40       69.44     21.17 o 
   2  11   7       18.84       19.81     28.15 o 
  -7  12   7        5.31      -14.18     23.09 o 
  -6  12   7        1.14       -2.72     30.62 o 
  -5  12   7       57.15       59.48     19.60 o 
  -4  12   7       17.64       12.93     17.02 o 
  -3  12   7       16.42       13.65     32.76 o 
  -2  12   7       19.79       23.46     15.62 o 
  -1  12   7       80.46       76.32     19.30 o 
   0  12   7      169.95      193.35     35.79 o 
   1  12   7        9.56        6.95     20.13 o 
   2  12   7       51.03       60.93     29.54 o 
  -7  13   7       10.38       44.78     25.89 o 
  -6  13   7       86.72       86.63     26.54 o 
  -5  13   7       60.90       56.63     19.68 o 
  -4  13   7      208.25      216.06     25.21 o 
  -3  13   7        1.42        9.29     20.45 o 
  -2  13   7        0.99        3.87     15.62 o 
  -1  13   7      189.51      201.72     23.82 o 
   0  13   7      234.32      278.07     26.64 o 
   1  13   7        7.72      -14.85     22.05 o 
   2  13   7      134.93       88.34     30.81 o 
  -7  14   7        0.04       10.14     24.18 o 
  -6  14   7      111.39      127.29     28.74 o 
  -5  14   7      204.75      147.86     37.85 o 
  -4  14   7        2.45        6.84     17.56 o 
  -3  14   7       40.89       33.88     19.33 o 
  -2  14   7        9.85       -1.29     39.77 o 
  -1  14   7       12.15       47.97     18.27 o 
   0  14   7        2.73        1.08     18.20 o 
   1  14   7       11.20       16.65     34.96 o 
  -7  15   7        6.02      -27.77     25.38 o 
  -6  15   7       43.00       39.16     29.75 o 
  -5  15   7       89.03       61.68     20.52 o 
  -4  15   7        1.89        7.91     18.27 o 
  -3  15   7      259.33      273.95     28.57 o 
  -2  15   7       29.86       24.94     22.29 o 
  -1  15   7       66.85       99.27     20.56 o 
   0  15   7       16.04       16.68     19.12 o 
   1  15   7       43.15       21.88     21.08 o 
  -7  16   7        4.67      -19.71     25.45 o 
  -6  16   7       40.82       20.06     25.21 o 
  -5  16   7      363.19      270.38     28.96 o 
  -4  16   7        2.77       27.31     33.15 o 
  -3  16   7        0.13      -26.35     33.01 o 
  -2  16   7       83.75       85.63     27.52 o 
  -1  16   7      355.45      327.35     37.35 o 
   0  16   7       25.42       27.14     24.05 o 
   1  16   7       37.49       33.87     30.88 o 
  -6  17   7       51.93       65.86     29.72 o 
  -5  17   7       24.69        8.95     20.58 o 
  -4  17   7       65.80       80.88     33.25 o 
  -3  17   7       53.72       15.77     23.40 o 
  -2  17   7       22.37       30.57     25.23 o 
  -1  17   7      261.28      224.69     33.92 o 
   0  17   7       25.14       70.57     21.30 o 
   1  17   7        5.50        8.50     26.88 o 
  -6  18   7        0.66       48.21     29.01 o 
  -5  18   7       86.73       84.88     25.86 o 
  -4  18   7       45.75       22.97     23.71 o 
  -3  18   7       61.37       38.62     21.41 o 
  -2  18   7       25.16       62.44     42.75 o 
  -1  18   7       64.17       48.31     24.80 o 
   0  18   7        8.49       36.98     31.17 o 
   1  18   7        0.73      -28.40     24.87 o 
  -6  19   7        0.51        3.18     28.94 o 
  -5  19   7       28.36       43.18     22.79 o 
  -4  19   7        0.79      -26.53     20.04 o 
  -3  19   7      111.44      112.96     25.44 o 
  -2  19   7       87.60       70.12     28.91 o 
  -1  19   7       40.78       13.03     40.68 o 
   0  19   7       50.33       55.42     28.39 o 
  -6  20   7        1.35       -7.29     22.51 o 
  -5  20   7       93.61       79.40     25.27 o 
  -4  20   7      102.73      143.32     28.04 o 
  -3  20   7        2.19       -4.11     20.90 o 
  -2  20   7       16.07       14.58     25.72 o 
  -1  20   7       25.22        7.95     23.96 o 
   0  20   7        7.12       60.15     29.20 o 
  -5  21   7        2.41        9.65     23.02 o 
  -4  21   7       34.59       28.01     23.47 o 
  -3  21   7        4.62       -0.94     21.46 o 
  -2  21   7        1.35       11.14     27.57 o 
  -1  21   7       40.27       30.50     27.22 o 
   0  21   7       35.07       23.82     27.10 o 
  -5  22   7        9.84      -21.91     21.43 o 
  -4  22   7      163.17      181.76     30.41 o 
  -3  22   7       14.44        7.97     23.16 o 
  -2  22   7        6.10       -6.30     29.70 o 
  -1  22   7        1.60       13.19     32.85 o 
  -4  23   7      125.19      115.08     28.74 o 
  -3  23   7       85.93       57.78     27.14 o 
  -2  23   7        4.71       -3.30     22.89 o 
  -1  23   7      119.49      107.39     34.06 o 
  -3  24   7       36.61       28.62     25.31 o 
  -2  24   7        6.42        8.02     23.78 o 
  -8   0   8       13.38      -22.90     39.32 o 
  -7   0   8       83.97       66.74     39.64 o 
  -6   0   8       32.12       39.06     34.21 o 
  -5   0   8        1.02      -10.15     28.01 o 
  -4   0   8        3.28        2.91     26.64 o 
  -3   0   8        3.85       26.97     26.39 o 
  -2   0   8      322.49      302.40     45.07 o 
  -1   0   8      671.64      719.34     68.49 o 
   0   0   8       11.92       10.99     33.76 o 
   1   0   8      173.54      222.86     49.92 o 
  -8   1   8       10.41      -40.42     38.54 o 
  -7   1   8       24.73       23.99     25.37 o 
  -6   1   8        7.14        8.50     26.42 o 
  -5   1   8        0.20       -5.36     18.77 o 
  -4   1   8       75.53       66.89     20.91 o 
  -3   1   8      332.80      304.27     38.48 o 
  -2   1   8        0.03      -27.69     18.46 o 
  -1   1   8       48.81       45.38     21.56 o 
   0   1   8        0.01       21.94     23.60 o 
   1   1   8       39.09       49.14     26.58 o 
  -7   2   8        9.06        7.19     24.94 o 
  -6   2   8        0.77       24.62     35.67 o 
  -5   2   8       64.80       54.11     28.65 o 
  -4   2   8        4.42       15.08     19.27 o 
  -3   2   8       35.13       54.23     20.18 o 
  -2   2   8      159.90      164.10     25.79 o 
  -1   2   8      168.66      117.23     25.22 o 
   0   2   8      158.47      169.90     44.40 o 
   1   2   8       10.14       -7.57     24.49 o 
  -7   3   8        0.17       -7.57     17.93 o 
  -6   3   8        0.20       37.93     23.37 o 
  -5   3   8        0.20       27.44     21.08 o 
  -4   3   8       40.29       44.81     20.89 o 
  -3   3   8       10.43      -11.61     16.74 o 
  -2   3   8      306.00      288.30     30.02 o 
  -1   3   8        6.46        8.78     19.80 o 
   0   3   8       41.39       33.15     42.88 o 
   1   3   8       25.84       38.71     42.39 o 
  -7   4   8        2.23        3.47     22.36 o 
  -6   4   8        2.06       22.68     21.49 o 
  -5   4   8        3.49       23.11     20.38 o 
  -4   4   8        2.29       -6.80     23.48 o 
  -3   4   8      164.04      127.10     26.42 o 
  -2   4   8       17.16        4.82     17.55 o 
  -1   4   8        8.62       -0.16     36.18 o 
   0   4   8      143.20      131.46     28.88 o 
   1   4   8       91.84      156.04     31.78 o 
  -7   5   8        1.33      -26.84     22.32 o 
  -6   5   8       19.85      -19.47     18.55 o 
  -5   5   8       36.50       15.08     19.95 o 
  -4   5   8       24.14       17.51     18.56 o 
  -3   5   8      262.63      262.04     30.11 o 
  -2   5   8       79.38       83.74     24.09 o 
  -1   5   8        0.06       -3.93     19.17 o 
   0   5   8        8.96      -27.80     20.86 o 
   1   5   8        5.99      -15.47     25.71 o 
  -7   6   8       13.31       -4.78     23.40 o 
  -6   6   8        5.16      -21.01     30.10 o 
  -5   6   8        4.93        2.91     16.41 o 
  -4   6   8        1.82       -2.45     18.48 o 
  -3   6   8       63.64       38.68     26.61 o 
  -2   6   8       57.63       55.51     22.34 o 
  -1   6   8        5.75        7.02     19.92 o 
   0   6   8       16.18       -0.39     23.57 o 
   1   6   8       89.93       60.94     46.89 o 
  -7   7   8        1.06      -17.42     22.91 o 
  -6   7   8       37.60       36.58     24.25 o 
  -5   7   8       15.39       16.85     16.23 o 
  -4   7   8       54.27       44.46     17.45 o 
  -3   7   8       51.75       13.00     21.47 o 
  -2   7   8        2.38      -13.28     19.41 o 
  -1   7   8        1.66        8.66     20.58 o 
   0   7   8        6.99        6.25     19.52 o 
   1   7   8        9.09      -15.53     23.89 o 
  -7   8   8        4.99        0.33     19.64 o 
  -6   8   8        0.34      -16.88     23.11 o 
  -5   8   8       39.24       28.78     48.18 o 
  -4   8   8       46.00       83.61     18.61 o 
  -3   8   8        6.33       -9.01     14.92 o 
  -2   8   8       75.90       98.99     19.77 o 
  -1   8   8        7.19       -0.26     17.44 o 
   0   8   8       13.94       37.81     20.62 o 
   1   8   8        1.13       13.65     26.65 o 
  -7   9   8        1.10      -16.01     28.99 o 
  -6   9   8        7.13       10.53     23.29 o 
  -5   9   8        3.34        2.71     22.62 o 
  -4   9   8        5.32       -8.79     16.63 o 
  -3   9   8        4.42      -17.82     20.39 o 
  -2   9   8       56.09       65.86     19.35 o 
  -1   9   8        2.95      -17.80     19.21 o 
   0   9   8        2.62        3.06     18.71 o 
   1   9   8       10.38       14.03     26.15 o 
  -7  10   8        0.14       14.67     20.25 o 
  -6  10   8       37.04       21.06     25.40 o 
  -5  10   8        4.57       25.89     25.71 o 
  -4  10   8       36.77       17.33     23.82 o 
  -3  10   8      104.39      106.79     19.96 o 
  -2  10   8       20.45       38.01     23.41 o 
  -1  10   8       10.03      -10.65     16.88 o 
   0  10   8       75.73       85.09     26.14 o 
   1  10   8        1.48       25.87     27.10 o 
  -7  11   8       56.03       48.31     22.09 o 
  -6  11   8       62.77       49.82     25.94 o 
  -5  11   8        4.42      -22.37     37.22 o 
  -4  11   8        1.39      -33.12     22.08 o 
  -3  11   8       28.65       54.28     18.94 o 
  -2  11   8       65.30       90.53     20.16 o 
  -1  11   8       70.51       63.62     25.34 o 
   0  11   8        1.12       -4.52     19.89 o 
   1  11   8       43.83       23.74     28.37 o 
  -7  12   8        6.79      -29.62     19.75 o 
  -6  12   8        7.71        4.19     37.64 o 
  -5  12   8       34.81       29.29     29.98 o 
  -4  12   8        7.18       15.52     24.20 o 
  -3  12   8        6.08        9.01     23.69 o 
  -2  12   8       35.44       24.89     18.17 o 
  -1  12   8       36.04        9.20     18.57 o 
   0  12   8       70.68       67.12     21.97 o 
  -6  13   8       36.18       28.94     26.52 o 
  -5  13   8        4.19      -25.09     22.70 o 
  -4  13   8       48.76       14.95     24.27 o 
  -3  13   8       97.56       92.19     28.66 o 
  -2  13   8       57.38       48.63     21.60 o 
  -1  13   8        6.07      -22.49     19.27 o 
   0  13   8        1.98      -13.99     24.52 o 
  -6  14   8        0.12      -29.11     20.57 o 
  -5  14   8        0.87       -1.81     24.13 o 
  -4  14   8        4.55      -34.27     22.85 o 
  -3  14   8        2.91       17.08     23.23 o 
  -2  14   8       92.81      107.99     30.61 o 
  -1  14   8       74.99       78.01     23.33 o 
   0  14   8       60.72       45.19     22.62 o 
  -6  15   8       11.33        7.45     27.96 o 
  -5  15   8        0.02      -30.10     24.67 o 
  -4  15   8       17.92       -7.62     25.60 o 
  -3  15   8       42.58       46.74     26.73 o 
  -2  15   8       13.87       43.57     26.08 o 
  -1  15   8        0.12      -12.54     18.44 o 
   0  15   8        3.28      -11.15     21.20 o 
  -6  16   8        6.26       12.08     22.40 o 
  -5  16   8       37.91       36.16     46.08 o 
  -4  16   8       21.12       16.28     27.98 o 
  -3  16   8      118.67      109.85     31.79 o 
  -2  16   8       75.71       78.22     29.15 o 
  -1  16   8       18.01       24.84     26.42 o 
   0  16   8       25.57       44.74     23.49 o 
  -6  17   8        6.77       -6.32     22.10 o 
  -5  17   8       20.17        1.66     38.83 o 
  -4  17   8        3.43       -8.21     26.76 o 
  -3  17   8        7.25       18.27     27.67 o 
  -2  17   8       17.25       13.02     27.27 o 
  -1  17   8        0.12        8.92     26.66 o 
  -5  18   8        0.83       -8.96     39.00 o 
  -4  18   8       10.82        0.16     30.99 o 
  -3  18   8       16.30      -10.89     25.58 o 
  -2  18   8        7.91       -2.17     25.83 o 
  -1  18   8        7.89      -32.08     25.33 o 
  -5  19   8       80.33       89.51     32.76 o 
  -4  19   8       17.57       20.62     31.16 o 
  -3  19   8       32.08       30.80     30.33 o 
  -2  19   8        0.95       -1.21     26.98 o 
  -1  19   8        1.71       -8.20     27.24 o 
  -4  20   8       37.53        9.68     29.65 o 
  -3  20   8       29.94       22.47     30.79 o 
  -2  20   8        0.62       13.67     28.59 o 
  -3  21   8       40.70       19.33     31.70 o 
  -7   1   9        5.81       19.05     45.37 o 
  -6   1   9        4.90       -9.98     23.14 o 
  -5   1   9       12.66       41.69     23.71 o 
  -4   1   9        1.83       16.16     20.86 o 
  -3   1   9        0.34       30.76     22.16 o 
  -2   1   9       31.56       37.88     23.14 o 
  -1   1   9       21.02       13.00     25.24 o 
   0   1   9        0.64      -29.99     24.22 o 
  -7   2   9        7.52        9.50     26.37 o 
  -6   2   9       18.73       -2.52     22.95 o 
  -5   2   9        0.36       19.60     22.38 o 
  -4   2   9       17.05       -4.01     19.57 o 
  -3   2   9      377.57      305.64     33.84 o 
  -2   2   9        1.42        9.56     21.53 o 
  -1   2   9        0.10       -5.99     21.48 o 
   0   2   9       13.00       -9.11     24.12 o 
  -7   3   9        7.21        3.95     25.77 o 
  -6   3   9        6.83        2.26     40.74 o 
  -5   3   9       24.60       -8.32     28.55 o 
  -4   3   9       11.96       19.84     21.36 o 
  -3   3   9      138.47      143.49     28.73 o 
  -2   3   9        0.37      -30.47     20.98 o 
  -1   3   9      105.20       74.16     39.68 o 
   0   3   9       17.06        1.26     26.52 o 
  -7   4   9        0.35        5.76     25.78 o 
  -6   4   9       14.29       -2.68     22.02 o 
  -5   4   9        0.39       -2.11     20.84 o 
  -4   4   9        0.29        0.31     20.49 o 
  -3   4   9      156.57      165.01     28.51 o 
  -2   4   9        0.49      -16.01     19.92 o 
  -1   4   9       19.67       26.02     25.96 o 
   0   4   9        1.18      -27.05     25.52 o 
  -7   5   9        6.13        9.10     31.95 o 
  -6   5   9       20.64       34.86     26.98 o 
  -5   5   9        8.81       18.28     20.93 o 
  -4   5   9      357.58      353.67     39.35 o 
  -3   5   9      229.52      219.58     30.49 o 
  -2   5   9       35.79       31.44     30.72 o 
  -1   5   9       24.08       55.93     25.88 o 
   0   5   9      111.89      144.09     57.69 o 
  -6   6   9        1.65       -2.79     30.23 o 
  -5   6   9       18.92       36.46     19.61 o 
  -4   6   9       67.49       78.94     24.38 o 
  -3   6   9        3.18       19.87     24.80 o 
  -2   6   9       80.36       56.34     25.87 o 
  -1   6   9       38.08       25.92     25.72 o 
  -6   7   9        5.16       28.05     27.63 o 
  -5   7   9       50.73       23.34     40.94 o 
  -4   7   9      186.77      147.27     29.88 o 
  -3   7   9      114.07      112.60     27.14 o 
  -2   7   9       28.19        0.69     23.47 o 
  -1   7   9       96.67       90.28     23.41 o 
  -6   8   9       15.53        4.47     26.97 o 
  -5   8   9       40.99       38.54     26.42 o 
  -4   8   9      137.90      133.98     23.41 o 
  -3   8   9        0.89       10.07     18.41 o 
  -2   8   9       62.12       74.82     28.38 o 
  -1   8   9       59.21       64.58     22.55 o 
  -6   9   9       20.33       35.33     27.93 o 
  -5   9   9        2.21       -1.70     24.56 o 
  -4   9   9      112.36      124.52     37.74 o 
  -3   9   9      121.86       90.13     22.08 o 
  -2   9   9       17.18       36.00     21.43 o 
  -1   9   9        0.80      -12.61     18.37 o 
  -6  10   9        6.81       -6.08     25.70 o 
  -5  10   9       13.92        5.43     26.95 o 
  -4  10   9       26.88       13.61     27.87 o 
  -3  10   9       20.80       47.90     21.06 o 
  -2  10   9        0.81       -4.11     21.55 o 
  -1  10   9        0.65       -0.81     25.47 o 
  -6  11   9       53.38       70.03     31.82 o 
  -5  11   9       15.72       10.37     27.76 o 
  -4  11   9        1.17        6.01     36.80 o 
  -3  11   9       71.03       71.80     28.10 o 
  -2  11   9        1.43       13.29     21.05 o 
  -1  11   9       32.09       40.45     21.94 o 
  -6  12   9        0.65      -31.38     27.08 o 
  -5  12   9       12.99       15.01     28.23 o 
  -4  12   9        1.41       14.03     26.48 o 
  -3  12   9       26.45       71.25     28.73 o 
  -2  12   9       18.97       11.58     21.45 o 
  -1  12   9        1.51       -2.85     20.66 o 
  -5  13   9       27.90       20.06     28.81 o 
  -4  13   9        1.97      -37.42     24.94 o 
  -3  13   9        7.94        3.93     25.49 o 
  -2  13   9        6.06        8.33     26.01 o 
  -5  14   9       23.21       46.24     29.81 o 
  -4  14   9        0.05       10.16     27.76 o 
  -3  14   9       13.15       25.10     28.88 o 
  -2  14   9       53.60       69.14     31.87 o 
  -4  15   9       10.06       25.44     29.64 o 
  -3  15   9        0.46      -13.85     27.66 o 
  -4  16   9        3.45       24.69     32.09 o 
  -3  16   9       28.23       48.70     32.49 o 
  -5   0  10       16.68       16.10     32.92 o 
  -4   0  10       28.08       23.60     32.92 o 
  -3   0  10        0.42      -23.03     33.88 o 
  -5   1  10      131.72       81.87     26.65 o 
  -4   1  10        3.60      -18.73     22.47 o 
  -3   1  10       31.87       37.40     41.26 o 
  -5   2  10        0.22       13.21     23.73 o 
  -4   2  10        0.11       26.06     24.57 o 
  -3   2  10        3.00       10.23     25.29 o 
  -5   3  10       35.21       27.61     26.12 o 
  -4   3  10        0.03       61.73     29.20 o 
  -3   3  10        0.00       -3.76     22.90 o 
  -5   4  10       90.78      101.60     28.75 o 
  -4   4  10       19.67       11.04     23.28 o 
  -3   4  10       30.96       38.68     26.45 o 
  -5   5  10       32.73       40.06     26.46 o 
  -4   5  10        0.77        4.85     23.87 o 
  -3   5  10        2.14      -32.06     21.37 o 
  -4   6  10        2.91      -11.68     23.34 o 
  -3   6  10        3.49       -5.98     25.62 o 
  -4   7  10        0.35        9.07     20.85 o 
                                                 
